# Supplementary material for: Decoding LncRNA in COPD: Unveiling Prognostic and Diagnostic Power and Their Driving Role in Lung Cancer Progression
Source: Int J Mol Sci. 2024 Aug 19;25(16):9001. doi: 10.3390/ijms25169001 (PMC11354875; doi:10.3390/ijms25169001)
Supplement: Supplementary file 1 [file ijms-25-09001-s001.zip]

Archive with 3 entries (3 files):
- Figure S1.pdf
- Supplementary Excel File S1.xlsx
- Supplementary Excel File S2.xlsx
