# Supplementary material for: Decoding LncRNA in COPD: Unveiling Prognostic and Diagnostic Power and Their Driving Role in Lung Cancer Progression
Source: Int J Mol Sci. 2024 Aug 19;25(16):9001. doi: 10.3390/ijms25169001 (PMC11354875; doi:10.3390/ijms25169001)
Supplement: Supplementary file 1 [file ijms-25-09001-s001.zip › Supplementary Excel File S1.xlsx]

## Sheet: lncRNA,miRNA,mRNA in COPD 
				lncRNA	miRNA	mRNA	Function/Mechanism	References	PMID
				SCAL1, lnc-ARRDC3-1	---------	NRF2	Oxidative stress regulation	De Smet EG, Mestdagh P, Vandesompele J, Brusselle GG, Bracke KR. Non-coding RNAs in the pathogenesis of COPD. Thorax. 2015 Aug;70(8):782-91. doi: 10.1136/thoraxjnl-2014-206560. Epub 2015 May 20. PMID: 25995155.	25995155
				lincRNA-21 and MEG3	---------	p53	Tumor suppression and cell cycle regulation	He C, Ding JW, Li S, Wu H, Jiang YR, Yang W, et al.. The role of long intergenic noncoding RNA p21 in vascular endothelial cells. DNA Cell Biol. (2015) 34:677–83. 10.1089/dna.20152966	26273737
				TUG1	---------	ACTA2, FN1	Cytoskeletal structure and extracellular matrix	W. Tang, Z. Shen, J. Guo, S. Sun, Screening of long non-coding RNA and TUG1 inhibits proliferation with TGF-β induction in patients with COPD, Int. J. Chronic Obstr. Pulm. Dis. 11 (2016) 2951–2964, https://doi.org/10.2147/COPD.S109570.	27932875
				TUG1	---------	TGF-β	Regulation of cell growth	Tang W, Shen Z, Guo J, Sun S. Screening of long non-coding RNA and TUG1 inhibits proliferation with TGF-β induction in patients with COPD. Int J Chron Obstruct Pulmon Dis. 2016 Nov 28;11:2951-2964. doi: 10.2147/COPD.S109570. PMID: 27932875; PMCID: PMC5135066.	27932875
				SIRT1	---------	FoxO3a, p53	Oxidative stress response, tumor suppression	Gu C, Li Y, Liu J, Ying X, Liu Y, Yan J, Chen C, Zhou H, Cao L, Ma Y. LncRNA‑mediated SIRT1/FoxO3a and SIRT1/p53 signaling pathways regulate type II alveolar epithelial cell senescence in patients with chronic obstructive pulmonary disease. Mol Med Rep. 2017 May;15(5):3129-3134. doi: 10.3892/mmr.2017.6367. Epub 2017 Mar 23. PMID: 28339038.	28339038
				ENST00000502883.1		CXCL16	Chemokine involved in immune response	Qu X, Dang X, Wang W, Li Y, Xu D, Shang D, Chang Y. Long Noncoding RNAs and mRNA Regulation in Peripheral Blood Mononuclear Cells of Patients with Chronic Obstructive Pulmonary Disease. Mediators Inflamm. 2018 Mar 13;2018:7501851. doi: 10.1155/2018/7501851. PMID: 29725270; PMCID: PMC5872599.	29725270
				MEG3	---------	P53	Tumor suppressor	Li X, Zheng M, Pu J, Zhou Y, Hong W, Fu X, Peng Y, Zhou W, Pan H, Li B, Ran P. Identification of abnormally expressed lncRNAs induced by PM2.5 in human bronchial epithelial cells. Biosci Rep. 2018 Sep 12;38(5):BSR20171577. doi: 10.1042/BSR20171577. PMID: 29899163; PMCID: PMC6131355.	29899163
				PVT1	miR-146	COX2	Prostaglandin synthesis and inflammation	Zhou S, Liu Y, Li M, Wu P, Sun G, Fei G, Xu X, Zhou X, Zhou L, Wang R. Combined Effects of PVT1 and MiR-146a Single Nucleotide Polymorphism on the Lung Function of Smokers with Chronic Obstructive Pulmonary Disease. Int J Biol Sci. 2018 Jun 23;14(10):1153-1162. doi: 10.7150/ijbs.25420. PMID: 30123065; PMCID: PMC6097483.	30123065
				ANRIL	---------	NF-α, IL-1β, IL-17A,LTB-4	Inflammatory response	Ge J, Geng S, Jiang H. Long noncoding RNAs antisense noncoding RNA in the INK4 locus (ANRIL) correlates with lower acute exacerbation risk, decreased inflammatory cytokines, and mild GOLD stage in patients with chronic obstructive pulmonary disease. J Clin Lab Anal. 2019 Feb;33(2):e22678. doi: 10.1002/jcla.22678. Epub 2018 Sep 19. PMID: 30230590; PMCID: PMC6818591.	30230590
				ANRIL	---------	TNF, IL1B, IL17A, CXCL8	Pro-inflammatory cytokines	J. Ge, S. Geng, H. Jiang, Long noncoding RNAs antisense noncoding RNA in the INK4 locus (ANRIL) correlates with lower acute exacerbation risk, decreased inflammatory cytokines, and mild GOLD stage in patients with chronic obstructive pulmonary disease, J. Clin. Lab. Anal. 33 (2019), e22678, https://doi.org/ 10.1002/jcla.22678.	30230590
				DQB1-AS1	Let-7	ADRB1 and HLA	Immune response and adrenergic regulation	Qian Y, Mao ZD, Shi YJ, Liu ZG, Cao Q, Zhang Q. Comprehensive Analysis of miRNA-mRNA-lncRNA Networks in Non-Smoking and Smoking Patients with Chronic Obstructive Pulmonary Disease. Cell Physiol Biochem. 2018;50(3):1140-1153. doi: 10.1159/000494541. Epub 2018 Oct 24. PMID: 30355907.	30355907
				RORA-AS1	miR-218-5p and miR15a	TGFβ3	Involved in cell differentiation	Qian Y, Mao ZD, Shi YJ, Liu ZG, Cao Q, Zhang Q. Comprehensive Analysis of miRNA-mRNA-lncRNA Networks in Non-Smoking and Smoking Patients with Chronic Obstructive Pulmonary Disease. Cell Physiol Biochem. 2018;50(3):1140-1153. doi: 10.1159/000494541. Epub 2018 Oct 24. PMID: 30355907.	30355907
				LINC00987/A2M-AS1/ linc0061	MiR-122-5p	A2M	Regulation of immune response	Qian Y, Mao ZD, Shi YJ, Liu ZG, Cao Q, Zhang Q. Comprehensive Analysis of miRNA-mRNA-lncRNA Networks in Non-Smoking and Smoking Patients with Chronic Obstructive Pulmonary Disease. Cell Physiol Biochem. 2018;50(3):1140-1153. doi: 10.1159/000494541. Epub 2018 Oct 24. PMID: 30355907.	30355907
				LOC101928100/LINC00861	miR-218-5p/miR15a	RORA	Retinoic acid-related pathways	Qian Y, Mao ZD, Shi YJ, Liu ZG, Cao Q, Zhang Q. Comprehensive Analysis of miRNA-mRNA-lncRNA Networks in Non-Smoking and Smoking Patients with Chronic Obstructive Pulmonary Disease. Cell Physiol Biochem. 2018;50(3):1140-1153. doi: 10.1159/000494541. Epub 2018 Oct 24. PMID: 30355907.	30355907
				COPDA1	---------	MS4A1	Involved in immune response	Zheng M, Hong W, Gao M, Yi E, Zhang J, Hao B, Liang C, Li X, Li C, Ye X, Liao B, He F, Zhou Y, Li B, Ran P. Long Noncoding RNA COPDA1 Promotes Airway Smooth Muscle Cell Proliferation in Chronic Obstructive Pulmonary Disease. Am J Respir Cell Mol Biol. 2019 Nov;61(5):584-596. doi: 10.1165/rcmb.2018-0269OC. PMID: 31050548.	31050548
				HOTAIR	---------	IL-6 , IL-8	Inflammatory response	Xia H, Xue J, Xu H, Lin M, Shi M, Sun Q, Xiao T, Dai X, Wu L, Li J, Xiang Q, Tang H, Bian Q, Liu Q. Andrographolide antagonizes the cigarette smoke-induced epithelial-mesenchymal transition and pulmonary dysfunction through anti-inflammatory inhibiting HOTAIR. Toxicology. 2019 Jun 15;422:84-94. doi: 10.1016/j.tox.2019.05.009. Epub 2019 May 23. PMID: 31128153.	31128153
				HOTAIR	---------	IL6, CXCL8, CDH2, VIM, ACTA2, CDH1	Pro-inflammatory cytokines, epithelial-mesenchymal transition	H. Xia, J. Xue, H. Xu, M. Lin, M. Shi, Q. Sun, T. Xiao, X. Dai, L. Wu, J. Li, Q. Xiang, H. Tang, Q. Bian, Q. Liu, Andrographolide antagonizes the cigarette smokeinduced epithelial-mesenchymal transition and pulmonary dysfunction through anti-inflammatory inhibiting HOTAIR, Toxicology 422 (2019) 84–94, https:// doi.org/10.1016/j.tox.2019.05.009.	31128153
				H19	---------	MYOD1	Muscle differentiation	Z.-H. Zheng, D.-M. Wu, S.-H. Fan, Z.-F. Zhang, G.-Q. Chen, J. Lu, Upregulation of miR-675-5p induced by lncRNA H19 was associated with tumor progression and development by targeting tumor suppressor p53 in non-small cell lung cancer, J. Cell. Biochem. 120 (2019) 18724–18735, https://doi.org/10.1002/ jcb.29182. [67] Z. Dai, X. Liu, H. Zeng, Y. Chen, Long noncoding RNA HOTAIR facilitates pulmonary …	31219199
				H19	miR-675	P53, BAX, and Bcl-2.	Tumor suppression and apoptosis regulation	Zheng ZH, Wu DM, Fan SH, Zhang ZF, Chen GQ, Lu J. Upregulation of miR-675-5p induced by lncRNA H19 was associated with tumor progression and development by targeting tumor suppressor p53 in non-small cell lung cancer. J Cell Biochem. 2019 Nov;120(11):18724-18735. doi: 10.1002/jcb.29182. Epub 2019 Jun 20. PMID: 31219199.	31219199
				TUG1	---------	DUSP6	Dual-specificity phosphatase, regulation of ERK	W. Gu, Y. Yuan, L. Wang, H. Yang, S. Li, Z. Tang, Q. Li, Long non-coding RNA TUG1 promotes airway remodelling by suppressing the miR-145-5p/DUSP6 axis in cigarette smoke-induced COPD, J. Cell Mol. Med. 23 (2019) 7200–7209, https://doi.org/10.1111/jcmm.14389.	31557398
				TUG1	miR-145-5p	DUSP6	Regulation of MAP kinase pathways	Gu W, Yuan Y, Wang L, Yang H, Li S, Tang Z, Li Q. Long non-coding RNA TUG1 promotes airway remodelling by suppressing the miR-145-5p/DUSP6 axis in cigarette smoke-induced COPD. J Cell Mol Med. 2019 Nov;23(11):7200-7209. doi: 10.1111/jcmm.14389. Epub 2019 Sep 26. PMID: 31557398; PMCID: PMC6815828.	31557398
				TUG1	miR-145-5p	DUSP6	Regulation of MAPK signaling	Gu W., Yuan Y., Wang L., Yang H., Li S., Tang Z., et al. (2019). Long Non‐coding RNA TUG1 Promotes Airway Remodelling by Suppressing the miR‐145‐5p/DUSP6 axis in Cigarette Smoke‐induced COPD. J. Cell Mol. Med. 23, 7200–7209. 10.1111/jcmm.14389	31557398
				MEG3	MiR-218	IL-1β IL-6 and TNF-α	Pro-inflammatory cytokines	Song B, Ye L, Wu S, Jing Z. Long non-coding RNA MEG3 regulates CSE-induced apoptosis and inflammation via regulating miR-218 in 16HBE cells. Biochem Biophys Res Commun. 2020 Jan 8;521(2):368-374. doi: 10.1016/j.bbrc.2019.10.135. Epub 2019 Oct 24. PMID: 31668807.	31668807
				NEAT1	miR-193a	----------	Various, often related to cell stress responses	X. Ming, W. Duan, W. Yi, Long non-coding RNA NEAT1 predicts elevated chronic obstructive pulmonary disease (COPD) susceptibility and acute exacerbation risk, and correlates with higher disease severity, inflammation, and lower miR-193a in COPD patients, Int. J. Clin. Exp. Pathol. 12 (2019) 2837–2848.	31934120
				MIR155HG	miR-128-5p	BRD4	Transcriptional regulation, cell cycle control	Song J, Wang Q, Zong L. LncRNA MIR155HG contributes to smoke-related chronic obstructive pulmonary disease by targeting miR-128-5p/BRD4 axis. Biosci Rep. 2020 Mar 27;40(3):BSR20192567. doi: 10.1042/BSR20192567. PMID: 32129458; PMCID: PMC7070147.	32129458
				MIR155HG	miR-128-5p	BRD4	Transcriptional regulation, chromatin remodeling	J. Song, Q. Wang, L. Zong, LncRNA MIR155HG contributes to smoke-related chronic obstructive pulmonary disease by targeting miR-128-5p/BRD4 axis, Biosci. Rep. 40 (2020), BSR20192567, https://doi.org/10.1042/BSR20192567.	32129458
				SNHG5	miR-132	PTEN	Tumor suppression, cell cycle regulation	Shen Q., Zheng J., Wang X., Hu W., Jiang Y., Jiang Y. (2020). LncRNA SNHG5 Regulates Cell Apoptosis and Inflammation by miR-132/PTEN axis in COPD. Biomed. Pharmacother. 126, 110016. 10.1016/j.biopha.2020.110016	32145584
				SNHG5	miR-132	PTEN	Tumor suppressor, regulation of cell growth	Shen Q, Zheng J, Wang X, Hu W, Jiang Y, Jiang Y. LncRNA SNHG5 regulates cell apoptosis and inflammation by miR-132/PTEN axis in COPD. Biomed Pharmacother. 2020 Jun;126:110016. doi: 10.1016/j.biopha.2020.110016. Epub 2020 Mar 4. PMID: 32145584.	32145584
				SNHG5	miR-132	PTEN	Tumor suppressor, regulation of cell growth	Q. Shen, J. Zheng, X. Wang, W. Hu, Y. Jiang, Y. Jiang, LncRNA SNHG5 regulates cell apoptosis and inflammation by miR-132/PTEN axis in COPD, Biomed. Pharmacother. 126 (2020), 110016, https://doi.org/10.1016/j.biopha.2020.110016	32145584
				PVT1	miR-146a –	----------	Anti-inflammatory response	Y. Wang, X. Lyu, X. Wu, L. Yu, K. Hu, Long non-coding RNA PVT1, a novel biomarker for chronic obstructive pulmonary disease progression surveillance and acute exacerbation prediction potentially through interaction with microRNA-146a, J. Clin. Lab. Anal. 34 (2020), e23346, https://doi.org/10.1002/ jcla.23346	32342557
				PVT1	miR-146a	NF-α, IL-6, IL-8, and IL-17	Inflammatory response	Wang Y, Lyu X, Wu X, Yu L, Hu K. Long non-coding RNA PVT1, a novel biomarker for chronic obstructive pulmonary disease progression surveillance and acute exacerbation prediction potentially through interaction with microRNA-146a. J Clin Lab Anal. 2020 Aug;34(8):e23346. doi: 10.1002/jcla.23346. Epub 2020 Apr 27. PMID: 32342557; PMCID: PMC7439356.	32342557
				MALAT1	miR-125b, miR-146a, and miR-203	----------	Regulation of gene expression and inflammation	Liu S, Liu M, Dong L. The clinical value of lncRNA MALAT1 and its targets miR-125b, miR-133, miR-146a, and miR-203 for predicting disease progression in chronic obstructive pulmonary disease patients. J Clin Lab Anal. 2020 Sep;34(9):e23410. doi: 10.1002/jcla.23410. Epub 2020 Jun 25. PMID: 32583510; PMCID: PMC7521228.	32583510
				RP11-86H7.1	miR-9-5p	NFKB1/NF-κB	Central role in immune and inflammatory responses	J. Zhao, J. Pu, B. Hao, L. Huang, J. Chen, W. Hong, Y. Zhou, B. Li, P. Ran, LncRNA RP11-86H7.1 promotes airway inflammation induced by TRAPM2.5 by acting as a ceRNA of miRNA-9-5p to regulate NFKB1 in HBECS, Sci. Rep. 10 (2020), 11587, https://doi.org/10.1038/s41598-020-68327-1.	32665564
				RP11-86H7.1	miRNA-9-5p	TRAPM2.5	Innate immune response	Zhao J, Pu J, Hao B, Huang L, Chen J, Hong W, Zhou Y, Li B, Ran P. LncRNA RP11-86H7.1 promotes airway inflammation induced by TRAPM2.5 by acting as a ceRNA of miRNA-9-5p to regulate NFKB1 in HBECS. Sci Rep. 2020 Jul 14;10(1):11587. doi: 10.1038/s41598-020-68327-1. PMID: 32665564; PMCID: PMC7360621.	32665564
				NNT-AS1	miR-582-5p	FBXO11	Protein ubiquitination, degradation	Mei J., Zhang Y., Lu S., Wang J. (2020). Long Non-coding RNA NNT-AS1 Regulates Proliferation, Apoptosis, Inflammation and Airway Remodeling of Chronic Obstructive Pulmonary Disease via Targeting miR-582-5p/FBXO11 axis. Biomed. Pharmacother. 129, 110326. 10.1016/j.biopha.2020.110326	32768929
				NNT-AS1	miR-582-5p	FBXO11	Ubiquitination and proteolysis	Mei J, Zhang Y, Lu S, Wang J. Long non-coding RNA NNT-AS1 regulates proliferation, apoptosis, inflammation and airway remodeling of chronic obstructive pulmonary disease via targeting miR-582-5p/FBXO11 axis. Biomed Pharmacother. 2020 Sep;129:110326. doi: 10.1016/j.biopha.2020.110326. Epub 2020 Jul 2. PMID: 32768929.	32768929
				lnc-IL7R	---------	TLR2/4	Innate immune response	Wu SM, Feng PH, Chuang HC, Ho SC, Fan Chung K, Chen KY, Wu GS, Chen TT, Tseng CH, Liu WT, Lee KY. Impaired lnc-IL7R modulatory mechanism of Toll-like receptors is associated with an exacerbator phenotype of chronic obstructive pulmonary disease. FASEB J. 2020 Oct;34(10):13317-13332. doi: 10.1096/fj.202000632R. Epub 2020 Aug 11. PMID: 32780913.	32780913
				TUG1	miR-34c	BRD4	Epigenetic regulation	Song B, Wu S, Ye L, Jing Z, Cao J. LncRNA TUG1 knockdown mitigates inflammatory injury induced by cigarette smoke extract in chronic obstructive pulmonary disease via miR-34c/BRD4 axis. Biosci Rep. 2020 Aug 19:BSR20193896. doi: 10.1042/BSR20193896. Epub ahead of print. PMID: 32812639.	32812639
				LINC00612	miR-31-5p	Notch1	Cell differentiation	Luo J, Li L, Hu D, Zhang X. LINC00612/miR-31-5p/Notch1 Axis Regulates Apoptosis, Inflammation, and Oxidative Stress in Human Pulmonary Microvascular Endothelial Cells Induced by Cigarette Smoke Extract. Int J Chron Obstruct Pulmon Dis. 2020 Aug 26;15:2049-2060. doi: 10.2147/COPD.S255696. PMID: 32921999; PMCID: PMC7457876.	32921999
				LINC00612	miR-31-5p	Notch1	Notch signaling	J. Luo, L. Li, D. Hu, X. Zhang, LINC00612/miR-31-5p/Notch1 Axis regulates apoptosis, inflammation, and oxidative stress in human pulmonary microvascular endothelial cells induced by cigarette smoke extract, Int. J. Chronic Obstr. Pulm. Dis. 15 (2020) 2049–2060, https://doi.org/10.2147/COPD.S255696.	32921999
				LINC00612	miR-31-5p	Notch1	Notch signaling pathway, cell differentiation	Luo J., Li L., Hu D., Zhang X. (2020). LINC00612/miR-31-5p/Notch1 Axis Regulates Apoptosis, Inflammation, and Oxidative Stress in Human Pulmonary Microvascular Endothelial Cells Induced by Cigarette Smoke Extract. Copd 15, 2049–2060. 10.2147/copd.s255696	32921999
				MCM3AP‐AS1	miR‐340‐5p	KPNA4	Nucleocytoplasmic transport	Zhao K, Tu C, Liang K, Li Y, Yu Y. Long noncoding RNA MCM3AP antisense RNA 1 is downregulated in chronic obstructive pulmonary disease and regulates human bronchial smooth muscle cell proliferation. J Int Med Res. 2020 Sep;48(9):300060520935215. doi: 10.1177/0300060520935215. PMID: 32940099; PMCID: PMC7503009.	32940099
				HOXA-AS2	---------	Notch1	Involved in cell differentiation and proliferation	Zhou AY, Zhao YY, Zhou ZJ, Duan JX, Zhu YZ, Cai S, Chen P. Microarray Analysis of Long Non-Coding RNAs in Lung Tissues of Patients with COPD and HOXA-AS2 Promotes HPMECs Proliferation via Notch1. Int J Chron Obstruct Pulmon Dis. 2020 Oct 9;15:2449-2460. doi: 10.2147/COPD.S259601. PMID: 33116460; PMCID: PMC7555270.	33116460
				HOXA-AS2	---------	Notch1	Notch signaling	A.-Y. Zhou, Y.-Y. Zhao, Z.-J. Zhou, J.-X. Duan, Y.-Z. Zhu, S. Cai, P. Chen, Microarray analysis of long non-coding RNAs in lung tissues of patients with COPD and HOXA-AS2 promotes HPMECs proliferation via Notch1, Int. J. Chronic Obstr. Pulm. Dis. 15 (2020) 2449–2460, https://doi.org/10.2147/COPD.S259601.	33116460
				MEG3	miR-181a-2-3p	IL-1β and IL-6 and TNF-α	Pro-inflammatory cytokines	Fan S, Ren Y, Zhang W, Zhang H, Wang C. Long non-coding maternally expressed gene 3 regulates cigarette smoke extract-induced apoptosis, inflammation and cytotoxicity by sponging miR-181a-2-3p in 16HBE cells. Oncol Lett. 2021 Jan;21(1):45. doi: 10.3892/ol.2020.12306. Epub 2020 Nov 17. PMID: 33262837; PMCID: PMC7693283.	33262837
				LINC00987	Let-7b-5p	SIRT1	Regulates cellular metabolism	Wang Y, Chen J, Chen W, Liu L, Dong M, Ji J, Hu D, Zhang N. LINC00987 Ameliorates COPD by Regulating LPS-Induced Cell Apoptosis, Oxidative Stress, Inflammation and Autophagy Through Let-7b-5p/SIRT1 Axis. Int J Chron Obstruct Pulmon Dis. 2020 Dec 4;15:3213-3225. doi: 10.2147/COPD.S276429. PMID: 33311978; PMCID: PMC7726835.	33311978
				PACER	---------	PP2A	Protein phosphatase-related regulation	Du XH, Li SS, Xiong GS, Yang GM, Shen W, Sun SB, Ye XL, Li L, Weng ZY. Therapeutic efficacy of dexmedetomidine on chronic obstructive pulmonary disease via downregulating lncRNA PACER. Eur Rev Med Pharmacol Sci. 2020 Dec;24(24):12963-12970. doi: 10.26355/eurrev_202012_24200. PMID: 33378047.	33378047
				TUG1	miR-145-5p	NF-Κb	Inflammation and immune response	Tu YH, Guo Y, Ji S, Shen JL, Fei GH. The Influenza A Virus H3N2 Triggers the Hypersusceptibility of Airway Inflammatory Response via Activating the lncRNA TUG1/miR-145-5p/NF-κB Pathway in COPD. Front Pharmacol. 2021 Feb 22;12:604590. doi: 10.3389/fphar.2021.604590. PMID: 33841139; PMCID: PMC8029562.	33841139
				LOC729178	miR-144-3p	PHLPP2	Protein phosphatase regulation	Wang M, Liu Y, Zhang Y, Zhang L. LncRNA LOC729178 acts as a sponge of miR-144-3p to mitigate cigarette smoke extract-induced inflammatory injury via regulating PHLPP2 in 16HBE cells. J Mol Histol. 2021 Jun;52(3):437-447. doi: 10.1007/s10735-021-09972-2. Epub 2021 Apr 13. PMID: 33847879.	33847879
				LOC729178	miR-144-3p	PHLPP2	Regulation of AKT signaling	Wang M., Liu Y., Zhang Y., Zhang L. (2021). LncRNA LOC729178 Acts as a Sponge of miR-144-3p to Mitigate Cigarette Smoke Extract-Induced Inflammatory Injury via Regulating PHLPP2 in 16HBE Cells. J. Mol. Histol. 52, 437–447. 10.1007/s10735-021-09972-2	33847879
				LUCAT1	miR-181a-5p	Wnt/β-catenin	Involved in cell signaling and differentiation	Zhao S, Lin C, Yang T, Qian X, Lu J, Cheng J. Expression of long non-coding RNA LUCAT1 in patients with chronic obstructive pulmonary disease and its potential functions in regulating cigarette smoke extract-induced 16HBE cell proliferation and apoptosis. J Clin Lab Anal. 2021 Jul;35(7):e23823. doi: 10.1002/jcla.23823. Epub 2021 Jun 14. PMID: 34125980; PMCID: PMC8274995.	34125980
				LUCAT1	miR-181a-5p	Wnt/β- catenin	Wnt signaling pathway, cell growth	Zhao S., Lin C., Yang T., Qian X., Lu J., Cheng J. (2021). Expression of Long Non‐coding RNA LUCAT1 in Patients with Chronic Obstructive Pulmonary Disease and its Potential Functions in Regulating Cigarette Smoke Extract‐induced 16HBE Cell Proliferation and Apoptosis. J. Clin. Lab. Anal. 35, e23823. 10.1002/jcla.23823	34125980
				XIST	miR-200c-3p	EGR3	Transcriptional regulation	Chen P., Jiang P., Chen J., Yang Y., Guo X. (2021). XIST Promotes Apoptosis and the Inflammatory Response in CSE-Stimulated Cells via the miR-200c-3p/EGR3 axis. BMC Pulm. Med. 21, 215. 10.1186/s12890-021-01582-8	34243729
				XIST	miR-200c-3p	EGR3	Transcriptional regulation	Chen P, Jiang P, Chen J, Yang Y, Guo X. XIST promotes apoptosis and the inflammatory response in CSE-stimulated cells via the miR-200c-3p/EGR3 axis. BMC Pulm Med. 2021 Jul 9;21(1):215. doi: 10.1186/s12890-021-01582-8. PMID: 34243729; PMCID: PMC8268373.	34243729
				TUG1	miR-9a-5p	BCL2L11	Apoptosis regulation	Chen X, Mao M, Shen Y, Jiang X, Yin Z. lncRNA TUG1 regulates human pulmonary microvascular endothelial cell apoptosis via sponging of the miR-9a-5p/BCL2L11 axis in chronic obstructive pulmonary disease. Exp Ther Med. 2021 Aug;22(2):906. doi: 10.3892/etm.2021.10338. Epub 2021 Jun 25. PMID: 34257718; PMCID: PMC8243330.	34257718
				TUG1	miR-9a-5p	BCL2L11	Regulation of apoptosis	Chen X., Mao M., Shen Y., Jiang X., Yin Z. (2021). lncRNA TUG1 Regulates Human Pulmonary Microvascular Endothelial Cell Apoptosis via Sponging of the miR-9a-5p/BCL2L11 axis in C-hronic O-bstructive P-ulmonary D-isease. Exp. Ther. Med. 22, 906. 10.3892/etm.2021.10338	34257718
				CASC2	miR-18a-5p	IGF1	Regulation of growth and metabolism	Liu P., Zhang H., Zeng H., Meng Y., Gao H., Zhang M., et al. (2021). LncRNA CASC2 Is Involved in the Development of Chronic Obstructive Pulmonary Disease via Targeting miR-18a-5p/IGF1 axis. Ther. Adv. Respir. Dis. 15, 175346662110280. 10.1177/17534666211028072	34266334
				CASC2	miR-18a-5p	IGF1	Regulation of growth and metabolism	Liu P, Zhang H, Zeng H, Meng Y, Gao H, Zhang M, Zhao L. LncRNA CASC2 is involved in the development of chronic obstructive pulmonary disease via targeting miR-18a-5p/IGF1 axis. Ther Adv Respir Dis. 2021 Jan-Dec;15:17534666211028072. doi: 10.1177/17534666211028072. PMID: 34266334; PMCID: PMC8290508.	34266334
				IL6-AS1	miR-149-5p	IL-6	Inflammatory response	Yi E, Zhang J, Zheng M, Zhang Y, Liang C, Hao B, Hong W, Lin B, Pu J, Lin Z, Huang P, Li B, Zhou Y, Ran P. Long noncoding RNA IL6-AS1 is highly expressed in chronic obstructive pulmonary disease and is associated with interleukin 6 by targeting miR-149-5p and early B-cell factor 1. Clin Transl Med. 2021 Jul;11(7):e479. doi: 10.1002/ctm2.479. PMID: 34323408; PMCID: PMC8288003.	34323408
				Nqo1-AS1	---------	Nqo1	Antioxidant enzyme	Zhang H, Guan R, Zhang Z, Li D, Xu J, Gong Y, Chen X, Lu W. LncRNA Nqo1-AS1 Attenuates Cigarette Smoke-Induced Oxidative Stress by Upregulating its Natural Antisense Transcript Nqo1. Front Pharmacol. 2021 Sep 8;12:729062. doi: 10.3389/fphar.2021.729062. PMID: 34566651; PMCID: PMC8456124.	34566651
				Nqo1-AS1	---------	Nqo1	Oxidative stress response	] H. Zhang, R. Guan, Z. Zhang, D. Li, J. Xu, Y. Gong, X. Chen, W. Lu, LncRNA nqo1-AS1 attenuates cigarette smoke-induced oxidative stress by upregulating its natural antisense transcript Nqo1, Front. Pharmacol. 12 (2021), 729062, https://doi.org/10.3389/fphar.2021.729062	34566651
				OIP5-AS1	miR-410-3p	IL-13	Immune response	Hao W, Lin F, Shi H, Guan Z, Jiang Y. Long non-coding RNA OIP5-AS1 regulates smoke-related chronic obstructive pulmonary disease via targeting micro RNA -410-3p/IL-13. Bioengineered. 2021 Dec;12(2):11664-11676. doi: 10.1080/21655979.2021.2000199. PMID: 34872453; PMCID: PMC8810017.	34872453
				MIAT	miR-29c-3p	HIF3A	Hypoxia-inducible factor	W. Gu, L. Wang, G. Deng, X. Gu, Z. Tang, S. Li, W. Jin, J. Yang, X. Guo, Q. Li, Knockdown of long noncoding RNA MIAT attenuates cigarette smoke-induced airway remodeling by downregulating miR-29c-3p-HIF3A axis, Toxicol. Lett. 357 (2022) 11–19, https://doi.org/10.1016/j.toxlet.2021.12.014.	34953943
				MIAT	miR-29c-3p	HIF3A	Response to hypoxia	Gu W., Wang L., Deng G., Gu X., Tang Z., Li S., et al. (2022). Knockdown of Long Noncoding RNA MIAT Attenuates Cigarette Smoke-Induced Airway Remodeling by Downregulating miR-29c-3p-Hif3a axis. Toxicol. Lett. 357, 11–19. 10.1016/j.toxlet.2021.12.014	34953943
				Lnc-IL7R	---------	EZH2	Transcriptional repression	Lee KY, Ho SC, Sun WL, Feng PH, Lin CW, Chen KY, Chuang HC, Tseng CH, Chen TT, Wu SM. Lnc-IL7R alleviates PM2.5-mediated cellular senescence and apoptosis through EZH2 recruitment in chronic obstructive pulmonary disease. Cell Biol Toxicol. 2022 Dec;38(6):1097-1120. doi: 10.1007/s10565-022-09709-1. Epub 2022 Mar 18. PMID: 35303175.	35303175
				lnc-IL7R	---------	PM2.5, PM10, and SO2	Environmental exposure response	Bamodu OA, Wu SM, Feng PH, Sun WL, Lin CW, Chuang HC, Ho SC, Chen KY, Chen TT, Tseng CH, Liu WT, Lee KY. lnc-IL7R Expression Reflects Physiological Pulmonary Function and Its Aberration Is a Putative Indicator of COPD. Biomedicines. 2022 Mar 28;10(4):786. doi: 10.3390/biomedicines10040786. PMID: 35453536; PMCID: PMC9031132.	35453536
				IL7R	---------	EZH2	Histone methylation, gene expression regulation	S.-M. Wu, P.-H. Feng, H.-C. Chuang, S.-C. Ho, K. Fan Chung, K.-Y. Chen, G.-S. Wu, T.-T. Chen, C.-H. Tseng, W.-T. Liu, K.-Y. Lee, Impaired lnc-IL7R modulatory mechanism of Toll-like receptors is associated with an exacerbator phenotype of chronic obstructive pulmonary disease, Faseb. J. 34 (2020) 13317–13332, https://doi.org/10.1096/fj.202000632R.	35453536
				CCAT1	miR-152-3p	----------	Involved in tumor progression and inflammation	D. Zong, X. Liu, J. Li, Y. Long, R. Ouyang, Y. Chen, LncRNA-CCAT1/miR-152-3p is involved in CSE-induced inflammation in HBE cells via regulating ERK signaling pathway, Int Immunopharmacol 109 (2022), 108818, https://doi.org/10.1016/j.intimp.2022.108818.	35523108
				GAS5	miR‑223‑3p	NLRP3	Inflammation, immune response	Mo R, Li J, Chen Y, Ding Y. lncRNA GAS5 promotes pyroptosis in COPD by functioning as a ceRNA to regulate the miR‑223‑3p/NLRP3 axis. Mol Med Rep. 2022 Jul;26(1):219. doi: 10.3892/mmr.2022.12735. Epub 2022 May 18. PMID: 35583006; PMCID: PMC9175270.	35583006
				LASI	---------	ICAM-1, IL-6	Adhesion molecule, pro-inflammatory cytokine	Manevski M, Devadoss D, Long C, Singh SP, Nasser MW, Borchert GM, Nair MN, Rahman I, Sopori M, Chand HS. Increased Expression of LASI lncRNA Regulates the Cigarette Smoke and COPD Associated Airway Inflammation and Mucous Cell Hyperplasia. Front Immunol. 2022 Jun 14;13:803362. doi: 10.3389/fimmu.2022.803362. Erratum in: Front Immunol. 2022 Aug 08;13:988069. PMID: 35774797; PMCID: PMC9237255.	35774797
				LASI	---------	MUC5AC.	Mucus production	M. Manevski, D. Devadoss, C. Long, S.P. Singh, M.W. Nasser, G.M. Borchert, M.N. Nair, I. Rahman, M. Sopori, H.S. Chand, Corrigendum: increased expression of LASI LncRNA regulates the cigarette smoke and COPD associated airway inflammation and mucous cell hyperplasia, Front. Immunol. 13 (2022), 988069, https://doi.org/10.3389/fimmu.2022.988069.	35774797
				lncRNA MHC-R	---------	GATA3	Immune response regulation	He F, Wang N, Yu X, Zheng Y, Liu Q, Chen Q, Pu J, Li N, Zou W, Li B, Ran P. GATA3/long noncoding RNA MHC-R regulates the immune activity of dendritic cells in chronic obstructive pulmonary disease induced by air pollution particulate matter. J Hazard Mater. 2022 Sep 15;438:129459. doi: 10.1016/j.jhazmat.2022.129459. Epub 2022 Jun 25. PMID: 35780733.	35780733
				MHC-R	---------	GATA3	Transcription factor involved in T-cell development	F. He, N. Wang, X. Yu, Y. Zheng, Q. Liu, Q. Chen, J. Pu, N. Li, W. Zou, B. Li, P. Ran, GATA3/long noncoding RNA MHC-R regulates the immune activity of dendritic cells in chronic obstructive pulmonary disease induced by air pollution particulate matter, J. Hazard Mater. 438 (2022), 129459, https://doi.org/ 10.1016/j.jhazmat.2022.129459.	35780733
				GAS5	miR-217-5p	PTEN	Tumor suppressor	Du Y, Ding Y, Shi T, He W, Feng J, Mei Z, Chen X, Feng X, Zhang X, Jie Z. Long noncoding RNA GAS5 attenuates cigarette smoke-induced airway remodeling by regulating miR-217-5p/PTEN axis. Acta Biochim Biophys Sin (Shanghai). 2022 Jun 25;54(7):931-939. doi: 10.3724/abbs.2022074. PMID: 35880572; PMCID: PMC9828483.	35880572
					miR-217-5	p PTEN	Tumor suppressor, cell growth regulation	Y. Du, Y. Ding, T. Shi, W. He, J. Feng, Z. Mei, X. Chen, X. Feng, X. Zhang, Z. Jie, Long noncoding RNA GAS5 attenuates cigarette smoke-induced airway remodeling by regulating miR-217-5p/PTEN axis, Acta Biochim. Biophys. Sin. 54 (2022) 1–9, https://doi.org/10.3724/abbs.2022074.	35880572
				HDAC1	---------	ATM, CDKN1A	DNA repair and cell cycle regulation	Yang J, Zhang MY, Du YM, Ji XL, Qu YQ. Identification and Validation of CDKN1A and HDAC1 as Senescence-Related Hub Genes in Chronic Obstructive Pulmonary Disease. Int J Chron Obstruct Pulmon Dis. 2022 Aug 10;17:1811-1825. doi: 10.2147/COPD.S374684. PMID: 35975032; PMCID: PMC9375999.	35975032
				HOTAIR	---------	DNMT1	DNA methylation, epigenetic regulation	Dai Z, Liu X, Zeng H, Chen Y. Long noncoding RNA HOTAIR facilitates pulmonary vascular endothelial cell apoptosis via DNMT1 mediated hypermethylation of Bcl-2 promoter in COPD. Respir Res. 2022 Dec 17;23(1):356. doi: 10.1186/s12931-022-02234-z. PMID: 36527094; PMCID: PMC9758792.	36527094
				HOTAIR	---------	DNMT1	DNA methylation, gene expression regulation	Z. Dai, X. Liu, H. Zeng, Y. Chen, Long noncoding RNA HOTAIR facilitates pulmonary vascular endothelial cell apoptosis via DNMT1 mediated hypermethylation of Bcl-2 promoter in COPD, Respir. Res. 23 (2022) 356, https://doi.org/10.1186/s12931-022-02234-z.	36527094
				LUCAT1	miR- 181a5p	Wnt/β-catenin	Cell proliferation, gene expression regulation	T. Vierbuchen, S. Agarwal, J.L. Johnson, L. Galia, X. Lei, K. Stein, D. Olagnier, K.I. Gaede, C. Herzmann, C.K. Holm, H. Heine, A. Pai, A. O’Hara Hall, K. Hoebe, K.A. Fitzgerald, The lncRNA LUCAT1 is elevated in inflammatory disease and restrains inflammation by regulating the splicing and stability of NR4A2, Proc. Natl. Acad. Sci. U. S. A. 120 (2023), e2213715120, https://doi.org/10.1073/pnas.22…	36577072
				LincRNA00612	---------	STAT3, A2M	Transcriptional regulation	Xiao X, Cai W, Ding Z, Mao Z, Shi Y, Zhang Q. LincRNA00612 inhibits apoptosis and inflammation in LPS-induced BEAS-2B cells via enhancing interaction between p-STAT3 and A2M promoter. PeerJ. 2023 Mar 2;11:e14986. doi: 10.7717/peerj.14986. PMID: 36883061; PMCID: PMC9985899.	36883061
				H19	miR-181	PDCD4	Programmed cell death	Liu P, Gao H, Wang Y, Li Y, Zhao L. LncRNA H19 Contributes to Smoke-Related Chronic Obstructive Pulmonary Disease by Targeting miR-181/PDCD4 Axis. COPD. 2023 Dec;20(1):119-125. doi: 10.1080/15412555.2023.2165906. PMID: 36943093.	36943093
				lnRNA-ICL	miR-19-3p	NKRF/NF-κB	Inflammation and immune response regulation	Lu J, Shi Y, Zhang F, Zhang Y, Zhao X, Zheng H, Li L, Zhao S, Zhao L. Mechanism of lnRNA-ICL involved in lung cancer development in COPD patients through modulating microRNA-19-3p/NKRF/NF-κB axis. Cancer Cell Int. 2023 Apr 3;23(1):58. doi: 10.1186/s12935-023-02900-2. PMID: 37013587; PMCID: PMC10071758.	37013587
				MEG3	miR-421	DFFB	Regulation of apoptosis	Bi H, Wang G, Li Z, Zhou L, Zhang M. MEG3 Regulates CSE-Induced Apoptosis by Regulating miR-421/DFFB Signal Axis. Int J Chron Obstruct Pulmon Dis. 2023 May 15;18:859-870. doi: 10.2147/COPD.S405566. PMID: 37215747; PMCID: PMC10198185.	37215747
				MALAT1	---------	TGFB1	Cell proliferation and differentiation	Liu J, Ali MK, Mao Y. Emerging role of long non-coding RNA MALAT1 related signaling pathways in the pathogenesis of lung disease. Front Cell Dev Biol. 2023 May 11;11:1149499. doi: 10.3389/fcell.2023.1149499. PMID: 37250901; PMCID: PMC10213921.	37250901
				MALAT1	miR-204	ZEB1	Transcription regulation, EMT (epithelial-mesenchymal transition)	Liu J, Ali MK, Mao Y. Emerging role of long non-coding RNA MALAT1 related signaling pathways in the pathogenesis of lung disease. Front Cell Dev Biol. 2023 May 11;11:1149499. doi: 10.3389/fcell.2023.1149499. PMID: 37250901; PMCID: PMC10213921.	37250901
				HSALR1	---------	HSP90AB1	Heat shock protein, protein stabilization	Yi E, Lin B, Zhang Y, Wang X, Zhang J, Liu Y, Jin J, Hong W, Lin Z, Cao W, Mei X, Bai G, Li B, Zhou Y, Ran P. Smad3-mediated lncRNA HSALR1 enhances the non-classic signalling pathway of TGF-β1 in human bronchial fibroblasts by binding to HSP90AB1. Clin Transl Med. 2023 Jun;13(6):e1292. doi: 10.1002/ctm2.1292. PMID: 37317677; PMCID: PMC10267427.	37317677
				NKILA, MALAT1, MIR503HG, MINCR, NEAT1, IKBKBAS, SLCO4A1-AS1, H19, AK149641, MIAT, HOXA-AS3, PCBP1-AS1, loc105377478, TUG1, RP11-86H7.1, HAGLROS, and OIP5-AS1	---------	NF-κB	Inflammatory response	Bhat AA, Afzal O, Agrawal N, Thapa R, Almalki WH, Kazmi I, Alzarea SI, Altamimi ASA, Kukreti N, Chakraborty A, Singh SK, Dua K, Gupta G. A comprehensive review on the emerging role of long non-coding RNAs in the regulation of NF-κB signaling in inflammatory lung diseases. Int J Biol Macromol. 2023 Dec 31;253(Pt 4):126951. doi: 10.1016/j.ijbiomac.2023.126951. Epub 2023 Sep 19. PMID: 37734525.	37734525
				PVT1	miR-30b-5p	BCL2L11	Regulation of apoptosis	Fu T, Tian H, Rong H, Ai P, Li X. LncRNA PVT1 induces apoptosis and inflammatory response of bronchial epithelial cells by regulating miR-30b-5p/BCL2L11 axis in COPD. Genes Environ. 2023 Oct 10;45(1):24. doi: 10.1186/s41021-023-00283-4. PMID: 37817266; PMCID: PMC10566077.	37817266
				XR_340674, ENSRNOT00000089642, XR_597045, and XR_340651, XR_592469	---------	IL-1β IL-6 and TNF-α	Pro-inflammatory cytokines	Lin QI, Zhang CF, Chen JY, Guo ZK, Wu SY, Li HY. Targeting Mitochondrial Dysfunction With LncRNAs in a Wistar Rat Model of Chronic Obstructive Pulmonary Disease. In Vivo. 2023 Nov-Dec;37(6):2543-2554. doi: 10.21873/invivo.13362. PMID: 37905633; PMCID: PMC10621436.	37905633
				XIST, FGD5-AS1, KCNQ1OT1, HOXA11-AS, LINC00667, H19, PRKCQ-AS1, NUTM2A-AS1	mir-454-3p	ZNF678, PRRG4	Transcriptional regulation	Wang J, Xia B, Ma R, Ye Q. Comprehensive Analysis of a Competing Endogenous RNA Co-Expression Network in Chronic Obstructive Pulmonary Disease. Int J Chron Obstruct Pulmon Dis. 2023 Nov 6;18:2417-2429. doi: 10.2147/COPD.S431041. PMID: 37955025; PMCID: PMC10637225.	37955025
				SNHG4	miR-144-3p	EZH2	Epigenetic regulation	Song B, Chen Y. Long non-coding RNA SNHG4 aggravates cigarette smoke-induced COPD by regulating miR-144-3p/EZH2 axis. BMC Pulm Med. 2023 Dec 19;23(1):513. doi: 10.1186/s12890-023-02818-5. PMID: 38114929; PMCID: PMC10731904.	38114929
				SNHG6	miR-182-5	NF-κB	Inflammatory response	Yang J, Yuan Y, Wang L, Deng G, Huang J, Liu Y, Gu W. Suppression of long noncoding RNA SNHG6 alleviates cigarette smoke-induced lung inflammation by modulating NF-κB signaling. Environ Toxicol. 2024 Jan 11. doi: 10.1002/tox.24132. Epub ahead of print. PMID: 38205902.	38205902
				HOTAIRM1	---------	PM2.5	Particulate matter-related inflammation	Guo H, Fei L, Yu H, Li Y, Feng Y, Wu S, Wang Y. Exosome-encapsulated lncRNA HOTAIRM1 contributes to PM2.5-aggravated COPD airway remodeling by enhancing myofibroblast differentiation. Sci China Life Sci. 2024 Feb 7. doi: 10.1007/s11427-022-2392-8. Epub ahead of print. PMID: 38332218.	38332218
				LINC00482	miR-6088	PRRC2B	Cell signaling	Huang W, Luo T, Lan M, Zhou W, Zhang M, Wu L, Lu Z, Fan L. Identification and Characterization of a ceRNA Regulatory Network Involving LINC00482 and PRRC2B in Peripheral Blood Mononuclear Cells: Implications for COPD Pathogenesis and Diagnosis. Int J Chron Obstruct Pulmon Dis. 2024 Feb 8;19:419-430. doi: 10.2147/COPD.S437046. PMID: 38348310; PMCID: PMC10860591.	38348310
				TERRA	---------	TRFs	Telomere maintenance and stability	Montero JJ, Lopez-Silanes I, Megias D, Fraga MF, Castells-Garcia A, Blasco MA. TERRA recruitment of polycomb to telomeres is essential for histone trymethylation marks at telomeric heterochromatin. Nat Commun. (2018) 9:1548. 10.1038/s41467-018-03916-3	29670078
				MIR155HG	miR-128-5p	BRD4	Transcriptional regulation, cell cycle control	Song J., Wang Q., Zong L. (2020). LncRNA MIR155HG Contributes to Smoke-Related Chronic Obstructive Pulmonary Disease by Targeting miR-128-5p/BRD4 axis. Biosci. Rep. 40. 10.1042/BSR20192567	32129458
				LINC00987	let-7b-5p	SIRT1	Longevity gene, stress response	Y. Wang, J. Chen, W. Chen, L. Liu, M. Dong, J. Ji, D. Hu, N. Zhang, LINC00987 ameliorates COPD by regulating LPS-induced cell apoptosis, oxidative stress, inflammation and autophagy through let-7b-5p/SIRT1 Axis, Int. J. Chronic Obstr. Pulm. Dis. 15 (2020) 3213–3225, https://doi.org/10.2147/COPD.S276429.	33311978
				RP11-521C20.3	---------	BMF , p53	Apoptosis and tumor suppression	Zhong Y, Li C, Xiang Y, Zhou J, Zhang J. LncRNA RP11-521C20.3 Inhibits Cigarette Smoke Extract-Induced Apoptosis in A549 Cells by Targeting BMF Signaling. Int J Chron Obstruct Pulmon Dis. 2023 Apr 21;18:669-682. doi: 10.2147/COPD.S395568. PMID: 37114104; PMCID: PMC10128155.	37114104
				OIP5-AS1	miR-410-3p	IL-13	Immune response regulation	Hao W., Lin F., Shi H., Guan Z., Jiang Y. (2021). Long Non-coding RNA OIP5-AS1 Regulates Smoke-Related Chronic Obstructive Pulmonary Disease via Targeting Micro RNA -410-3p/IL-13. Bioengineered 12, 11664–11676. 10.1080/21655979.2021.2000199	34872453
				MEG3	---------	IL1B, IL6, TNF	Inflammation and immune response	B. Song, L. Ye, S. Wu, Z. Jing, Long non-coding RNA MEG3 regulates CSE-induced apoptosis and inflammation via regulating miR-218 in 16HBE cells, Biochem. Biophys. Res. Commun. 521 (2020) 368–374, https://doi.org/10.1016/j.bbrc.2019.10.135.	31668807
				MEG3	miR-149-3p	NF-κB	Inflammatory and immune responses	Lei Z., Guo H., Zou S., Jiang J., Kui Y., Song J. (2021). Long Non-coding RNA M-aternally E-xpressed G-ene R-egulates C-igarette S-moke E-xtract I-nduced L-ung I-nflammation and H-uman B-ronchial E-pithelial A-poptosis via miR-149-3p. Exp. Ther. Med. 21, 60. 10.3892/etm.2020.9492	33365060
				RP11-86H7.1	miR-9-5p	NF-κB	Inflammatory and immune responses	Zhao J., Pu J., Hao B., Huang L., Chen J., Hong W., et al. (2020). LncRNA RP11-86H7.1 Promotes Airway Inflammation Induced by TRAPM2.5 by Acting as a ceRNA of miRNA-9-5p to Regulate NFKB1 in HBECS. Sci. Rep. 10, 11587. 10.1038/s41598-020-68327-1	32665564
				MALAT1 and SCAL1	---------	NRF2	Regulation of oxidative stress response	De Smet EG, Mestdagh P, Vandesompele J, Brusselle GG, Bracke KR. Non-coding RNAs in the pathogenesis of COPD. Thorax. (2015) 70:782–91. 10.1136/thoraxjnl-2014-206560	25995155
				ENST00000447867 and NR-026690	---------	RAPGEF3	Signal transduction	Qi X, Chen H, Fu B, Huang Z, Mou Y, Liu J, Xu Y, Xiong W, Cao Y. LncRNAs NR-026690 and ENST00000447867 are upregulated in CD4+ T cells in patients with acute exacerbation of COPD. Int J Chron Obstruct Pulmon Dis. 2019 Mar 26;14:699-711. doi: 10.2147/COPD.S191815. PMID: 30988604; PMCID: PMC6440447.	30988604
