# Supplementary material for: Decoding LncRNA in COPD: Unveiling Prognostic and Diagnostic Power and Their Driving Role in Lung Cancer Progression
Source: Int J Mol Sci. 2024 Aug 19;25(16):9001. doi: 10.3390/ijms25169001 (PMC11354875; doi:10.3390/ijms25169001)
Supplement: Supplementary file 1 [file ijms-25-09001-s001.zip › Supplementary Excel File S2.xlsx]

## Sheet: lncRNA in COPD due cigarette
		Long Noncoding RNAs Associated with Cigarette Smoke Exposure and Chronic Obstructive Pulmonary Disease
		lncRNA/Gene Symbol	Target(s)	Biological Functions	Reference
		UCSC_3382_2454	CYP1B1	Metabolic pathways	19
		RNA175876|ENST00000554946	NF-κB activating protein 1	Cell signaling
		RNA43329|UCSC_1041_4013, RNA45078|UCSC_3181_2530, and RNA53055|H-InvDB_314_668	IG gene
		RNA37093 |ENCODE-1963-473, RNA175499|ENST00000544591, RNA48255|UCSC-7110-1509, RNA174930|ENST00000508732, RNA47218|UCSC_5826_1803, RNA53748|H-InvDB_1025_432, RNA44480|UCSC_2447_2885, RNA39398|RefSeq_1374_2314, RNA44021|UCSC_1880_3276, and RNA39240|RefSeq_1208_2498	—	—
		TUG1	α-SMA and fibronectins	Cell proliferation	20
		SAL-RNA1, SAL-RNA2, and SAL-RNA3	SIRT1/FoxO3a, p53, p21	Cellular senescence	21
		LINC00599, LINC01362, LINC00824, LINC01624, RP11-563D10.1, RP11-98G13.1, and AC004791.2	—	—	22
		LINC00987, A2M-AS1, and LINC00612	A2M	Protease inhibitor	23
		HLA-DQB1-AS1	ADRB1	Adrenergic receptor involved in cardiac muscle contractility and bronchomotor tone
		LOC101928100 and LINC00861	RORA	Nuclear receptor; involved in metabolism and inflammation
		RORA-AS1	TGF-β3	Implicated in lung development, ion homeostasis, cell adhesion, and extracellular matrix production
		ENST00000502883.1/RP11-499E18.1	CXCL16	Expressed by T cells, B cells, macrophages, and dendritic cells; chemoattractant for T-helper type 1 cells	25
		NR_026891.1/FLJ10038	CXCL16
		HIT000648516	HMOX1	Induced by inflammation and oxidative stress; regulates cellular homeostasis and the Nrf2-Keap 1 pathway
		XR_429541.1	SLA2	Inhibits T-cell activation; highly expressed in hematopoietic cells
		ENST00000597550.1/CTD-2245F17.3	SIGLEC14	Expressed in innate immune cells; involved in cell adhesion
		ANRIL	TNF-α, IL-1β, IL-17A, LTB-4	Inflammatory cytokine	29
		ENST00000447867 and NR-026690	RAPGEF3	Multifunctional protein; intracellular sensors of cAMP; nucleotide exchange factors	30
		NR_102714	UCHL1	Deubiquitinating enzyme regulation	33
		Fantom3_D330021G15	IL1RL1	Toll-like receptor; induced by proinflammatory cytokines
		Fantom3_D830009E10	GGT5	Enzyme involved in biosynthesis
		AK076311 and UC007COI.2	CCR10	Inflammation-associated biomarker	36
		ENSMUST00000181247	CD177

## Sheet: lncRNA,miRNA,mRNA in LungCancer
				lncRNA	miRNA	mRNA	Function	Ref	PMID
				LncRNA RP11-58O9.2	miR-6749-3p	-------	Contributes to cancer progression	Miao X, Xi W, Bao Y. LncRNA RP11-58O9.2 predicts poor prognosis and promotes progression of non-small cell lung cancer. J Int Med Res. 2023 Oct;51(10):3000605231206295. doi: 10.1177/03000605231206295. PMID: 37871619; PMCID: PMC10594974.	37871619
				MALAT-1	-------	-------	Inhibits cancer cell proliferation and induces apoptosis	Schmidt LH, Spieker T, Koschmieder S, Schäffers S, Humberg J, Jungen D, Bulk E, Hascher A, Wittmer D, Marra A, Hillejan L, Wiebe K, Berdel WE, Wiewrodt R, Muller-Tidow C. The long noncoding MALAT-1 RNA indicates a poor prognosis in non-small cell lung cancer and induces migration and tumor growth. J Thorac Oncol. 2011 Dec;6(12):1984-92. doi: 10.1097/JTO.0b013e3182307eac. Erratum in: J Thorac Onco…	22088988
				LncRNA MALAT-1	-------	-------	Contributes to cancer progression	Zhang B, Arun G, Mao YS, Lazar Z, Hung G, Bhattacharjee G, Xiao X, Booth CJ, Wu J, Zhang C, Spector DL. The lncRNA Malat1 is dispensable for mouse development but its transcription plays a cis-regulatory role in the adult. Cell Rep. 2012 Jul 26;2(1):111-23. doi: 10.1016/j.celrep.2012.06.003. Epub 2012 Jun 28. PMID: 22840402; PMCID: PMC3408587.	22840402
				MALAT1	-------	-------	Involved in cancer metastasis	Eißmann M, Gutschner T, Hämmerle M, Günther S, Caudron-Herger M, Groß M, Schirmacher P, Rippe K, Braun T, Zörnig M, Diederichs S. Loss of the abundant nuclear non-coding RNA MALAT1 is compatible with life and development. RNA Biol. 2012 Aug;9(8):1076-87. doi: 10.4161/rna.21089. Epub 2012 Aug 1. PMID: 22858678; PMCID: PMC3551862.	22858678
				MALAT1	-------	-------	Involved in cancer metastasis	Gutschner T, Hämmerle M, Eissmann M, Hsu J, Kim Y, Hung G, Revenko A, Arun G, Stentrup M, Gross M, Zörnig M, MacLeod AR, Spector DL, Diederichs S. The noncoding RNA MALAT1 is a critical regulator of the metastasis phenotype of lung cancer cells. Cancer Res. 2013 Feb 1;73(3):1180-9. doi: 10.1158/0008-5472.CAN-12-2850. Epub 2012 Dec 14. PMID: 23243023; PMCID: PMC3589741.	23243023
				lncRNA-LET	-------	-------	Implicated in cancer progression	Yang F, Huo XS, Yuan SX, Zhang L, Zhou WP, Wang F, Sun SH. Repression of the long noncoding RNA-LET by histone deacetylase 3 contributes to hypoxia-mediated metastasis. Mol Cell. 2013 Mar 28;49(6):1083-96. doi: 10.1016/j.molcel.2013.01.010. Epub 2013 Feb 7. Erratum in: Mol Cell. 2013 Apr 25;50(2):303-4. PMID: 23395002.	23395002
				MALAT1 --	-------	-------	Regulates gene expression in cancer	Gutschner T, Hämmerle M, Diederichs S. MALAT1 -- a paradigm for long noncoding RNA function in cancer. J Mol Med (Berl). 2013 Jul;91(7):791-801. doi: 10.1007/s00109-013-1028-y. Epub 2013 Mar 26. PMID: 23529762.	23529762
				HOTAIR	-------	-------	Implicated in cancer metastasis	Zhuang Y, Wang X, Nguyen HT, Zhuo Y, Cui X, Fewell C, Flemington EK, Shan B. Induction of long intergenic non-coding RNA HOTAIR in lung cancer cells by type I collagen. J Hematol Oncol. 2013 May 13;6:35. doi: 10.1186/1756-8722-6-35. PMID: 23668363; PMCID: PMC3655931.	23668363
				SCAL1	-------	-------	Regulates immune and inflammatory responses	Thai P, Statt S, Chen CH, Liang E, Campbell C, Wu R. Characterization of a novel long noncoding RNA, SCAL1, induced by cigarette smoke and elevated in lung cancer cell lines. Am J Respir Cell Mol Biol. 2013 Aug;49(2):204-11. doi: 10.1165/rcmb.2013-0159RC. PMID: 23672216; PMCID: PMC3824039.	23672216
				Long non-coding RNA GAS5	-------	-------	modulated cell proliferation and cancer progression	Pickard MR, Mourtada-Maarabouni M, Williams GT. Long non-coding RNA GAS5 regulates apoptosis in prostate cancer cell lines. Biochim Biophys Acta. 2013 Oct;1832(10):1613-23. doi: 10.1016/j.bbadis.2013.05.005. Epub 2013 May 12. PMID: 23676682.	23676682
				MALAT1	-------	-------	Associated with cancer progression	Piórkowska K, Zygmunt K, Hunter W, Wróblewska K. MALAT1: A Long Non-Coding RNA with Multiple Functions and Its Role in Processes Associated with Fat Deposition. Genes (Basel). 2024 Apr 10;15(4):479. doi: 10.3390/genes15040479. PMID: 38674413; PMCID: PMC11049917.	23676682
				AK126698	-------	-------	Associated with cancer progression	Yang Y, Li H, Hou S, Hu B, Liu J, Wang J. The noncoding RNA expression profile and the effect of lncRNA AK126698 on cisplatin resistance in non-small-cell lung cancer cell. PLoS One. 2013 May 31;8(5):e65309. doi: 10.1371/journal.pone.0065309. PMID: 23741487; PMCID: PMC3669360.	23741487
				MALAT-1	-------	-------	Enhances cancer progression	Ren S, Liu Y, Xu W, Sun Y, Lu J, Wang F, Wei M, Shen J, Hou J, Gao X, Xu C, Huang J, Zhao Y, Sun Y. Long noncoding RNA MALAT-1 is a new potential therapeutic target for castration resistant prostate cancer. J Urol. 2013 Dec;190(6):2278-87. doi: 10.1016/j.juro.2013.07.001. Epub 2013 Jul 8. PMID: 23845456.	23845456
				Dleu2	miR-15a	16-1 via HDAC3	Implicated in cancer progression	Chen CQ, Chen CS, Chen JJ, Zhou LP, Xu HL, Jin WW, Wu JB, Gao SM. Histone deacetylases inhibitor trichostatin A increases the expression of Dleu2/miR-15a/16-1 via HDAC3 in non-small cell lung cancer. Mol Cell Biochem. 2013 Nov;383(1-2):137-48. doi: 10.1007/s11010-013-1762-z. Epub 2013 Jul 19. PMID: 23867991.	23867991
				HOTAIR	-------	-------	Implicated in cancer progression	Arita T, Ichikawa D, Konishi H, Komatsu S, Shiozaki A, Shoda K, Kawaguchi T, Hirajima S, Nagata H, Kubota T, Fujiwara H, Okamoto K, Otsuji E. Circulating long non-coding RNAs in plasma of patients with gastric cancer. Anticancer Res. 2013 Aug;33(8):3185-93. PMID: 23898077.	23898077
				GAS6-AS1	-------	-------	Promotes cancer progression and metastasis	Han L, Kong R, Yin DD, Zhang EB, Xu TP, De W, Shu YQ. Low expression of long noncoding RNA GAS6-AS1 predicts a poor prognosis in patients with NSCLC. Med Oncol. 2013 Dec;30(4):694. doi: 10.1007/s12032-013-0694-5. Epub 2013 Aug 24. PMID: 23979857.	23979857
				PANDAR	-------	-------	Contributes to cancer progression	Han L, Zhang EB, Yin DD, Kong R, Xu TP, Chen WM, Xia R, Shu YQ, De W. Low expression of long noncoding RNA PANDAR predicts a poor prognosis of non-small cell lung cancer and affects cell apoptosis by regulating Bcl-2. Cell Death Dis. 2015 Feb 26;6(2):e1665. doi: 10.1038/cddis.2015.30. PMID: 25719249; PMCID: PMC4669812.	23979857
				DQ786227	-------	-------	involved in cancer progression	Gao L, Mai A, Li X, Lai Y, Zheng J, Yang Q, Wu J, Nan A, Ye S, Jiang Y. LncRNA-DQ786227-mediated cell malignant transformation induced by benzo(a)pyrene. Toxicol Lett. 2013 Nov 25;223(2):205-10. doi: 10.1016/j.toxlet.2013.09.015. Epub 2013 Sep 29. PMID: 24084393.	24084393
				MEG3	-------	-------	Promotes cancer progression	Lu KH, Li W, Liu XH, Sun M, Zhang ML, Wu WQ, Xie WP, Hou YY. Long non-coding RNA MEG3 inhibits NSCLC cells proliferation and induces apoptosis by affecting p53 expression. BMC Cancer. 2013 Oct 7;13:461. doi: 10.1186/1471-2407-13-461. PMID: 24098911; PMCID: PMC3851462.	24098911
				HOTAIR	-------	-------	Contributes to cancer progression	Liu XH, Liu ZL, Sun M, Liu J, Wang ZX, De W. The long non-coding RNA HOTAIR indicates a poor prognosis and promotes metastasis in non-small cell lung cancer. BMC Cancer. 2013 Oct 8;13:464. doi: 10.1186/1471-2407-13-464. PMID: 24103700; PMCID: PMC3851855.	24103700
				Long non-coding RNA HOTAIR	-------	-------	Associated with tumor growth and metastasis	Zhang J, Zhang P, Wang L, Piao HL, Ma L. Long non-coding RNA HOTAIR in carcinogenesis and metastasis. Acta Biochim Biophys Sin (Shanghai). 2014 Jan;46(1):1-5. doi: 10.1093/abbs/gmt117. Epub 2013 Oct 27. PMID: 24165275; PMCID: PMC3869294.	24165275
				HOTAIR	-------	-------	Implicated in cancer metastasis	He X, Bao W, Li X, Chen Z, Che Q, Wang H, Wan XP. The long non-coding RNA HOTAIR is upregulated in endometrial carcinoma and correlates with poor prognosis. Int J Mol Med. 2014 Feb;33(2):325-32. doi: 10.3892/ijmm.2013.1570. Epub 2013 Nov 27. PMID: 24285342.	24285342
				MALAT1	-------	-------	Plays a role in cancer progression	Weber DG, Johnen G, Casjens S, Bryk O, Pesch B, Jöckel KH, Kollmeier J, Brüning T. Evaluation of long noncoding RNA MALAT1 as a candidate blood-based biomarker for the diagnosis of non-small cell lung cancer. BMC Res Notes. 2013 Dec 6;6:518. doi: 10.1186/1756-0500-6-518. PMID: 24313945; PMCID: PMC4029199.	24313945
				MEG3, HOTAIR, and MALAT-1	-------	PCNA	Regulates cancer cell proliferation and invasion	Li Z, Li C, Liu C, Yu S, Zhang Y. Expression of the long non-coding RNAs MEG3, HOTAIR, and MALAT-1 in non-functioning pituitary adenomas and their relationship to tumor behavior. Pituitary. 2015 Feb;18(1):42-7. doi: 10.1007/s11102-014-0554-0. PMID: 24469926.	24469926
				CCAT2	-------	-------	Acts as a tumor suppressor in some cancers	Qiu M, Xu Y, Yang X, Wang J, Hu J, Xu L, Yin R. CCAT2 is a lung adenocarcinoma-specific long non-coding RNA and promotes invasion of non-small cell lung cancer. Tumour Biol. 2014 Jun;35(6):5375-80. doi: 10.1007/s13277-014-1700-z. Epub 2014 Feb 7. PMID: 24504682.	24504682
				HOTAIR	-------	-------	Associated with cancer progression and metastasis	Ono H, Motoi N, Nagano H, Miyauchi E, Ushijima M, Matsuura M, Okumura S, Nishio M, Hirose T, Inase N, Ishikawa Y. Long noncoding RNA HOTAIR is relevant to cellular proliferation, invasiveness, and clinical relapse in small-cell lung cancer. Cancer Med. 2014 Jun;3(3):632-42. doi: 10.1002/cam4.220. Epub 2014 Mar 3. PMID: 24591352; PMCID: PMC4101754.	24591352
				MALAT1	-------	-------	Promotes cancer progression and metastasis	Wu XS, Wang XA, Wu WG, Hu YP, Li ML, Ding Q, Weng H, Shu YJ, Liu TY, Jiang L, Cao Y, Bao RF, Mu JS, Tan ZJ, Tao F, Liu YB. MALAT1 promotes the proliferation and metastasis of gallbladder cancer cells by activating the ERK/MAPK pathway. Cancer Biol Ther. 2014 Jun 1;15(6):806-14. doi: 10.4161/cbt.28584. Epub 2014 Mar 21. Erratum in: Cancer Biol Ther. 2024 Dec 31;25(1):2299054. PMID: 24658096; PMCID…	24658096
				LncRNA ZXF1	-------	-------	modulated cell proliferation and cancer progression	Zhang L, Zhou XF, Pan GF, Zhao JP. Enhanced expression of long non-coding RNA ZXF1 promoted the invasion and metastasis in lung adenocarcinoma. Biomed Pharmacother. 2014 May;68(4):401-7. doi: 10.1016/j.biopha.2014.03.001. Epub 2014 Mar 19. PMID: 24721325.	24721325
				MVIH	-------	-------	Enhances cancer cell proliferation and migration	Nie FQ, Zhu Q, Xu TP, Zou YF, Xie M, Sun M, Xia R, Lu KH. Long non-coding RNA MVIH indicates a poor prognosis for non-small cell lung cancer and promotes cell proliferation and invasion. Tumour Biol. 2014 Aug;35(8):7587-94. doi: 10.1007/s13277-014-2009-7. Epub 2014 May 4. PMID: 24793017.	24793017
				TUG1	-------	p53/TUG1/PRC2/HOXB7	Facilitates cancer cell proliferation, migration, and invasion	Zhang EB, Yin DD, Sun M, Kong R, Liu XH, You LH, Han L, Xia R, Wang KM, Yang JS, De W, Shu YQ, Wang ZX. P53-regulated long non-coding RNA TUG1 affects cell proliferation in human non-small cell lung cancer, partly through epigenetically regulating HOXB7 expression. Cell Death Dis. 2014 May 22;5(5):e1243. doi: 10.1038/cddis.2014.201. PMID: 24853421; PMCID: PMC4047917.	24853421
				MALAT1	-------	SF2/ASF	Regulates various processes including proliferation, invasion, and metastasis in multiple cancers	Wang J, Su L, Chen X, Li P, Cai Q, Yu B, Liu B, Wu W, Zhu Z. MALAT1 promotes cell proliferation in gastric cancer by recruiting SF2/ASF. Biomed Pharmacother. 2014 Jun;68(5):557-64. doi: 10.1016/j.biopha.2014.04.007. Epub 2014 Apr 28. PMID: 24857172.	24857172
				GAS5	-------	-------	involved in cancer progression	Renganathan A, Kresoja-Rakic J, Echeverry N, Ziltener G, Vrugt B, Opitz I, Stahel RA, Felley-Bosco E. GAS5 long non-coding RNA in malignant pleural mesothelioma. Mol Cancer. 2014 May 23;13:119. doi: 10.1186/1476-4598-13-119. PMID: 24885398; PMCID: PMC4039656.	24885398
				UCA1 and Malat-1	-------	-------	DNA repair, cell division	Tian Y, Zhang X, Hao Y, Fang Z, He Y. Potential roles of abnormally expressed long noncoding RNA UCA1 and Malat-1 in metastasis of melanoma. Melanoma Res. 2014 Aug;24(4):335-41. doi: 10.1097/CMR.0000000000000080. PMID: 24892958.	24892958
				LincRNA-ROR	-------	-------	Contributes to cancer progression	Hou P, Zhao Y, Li Z, Yao R, Ma M, Gao Y, Zhao L, Zhang Y, Huang B, Lu J. LincRNA-ROR induces epithelial-to-mesenchymal transition and contributes to breast cancer tumorigenesis and metastasis. Cell Death Dis. 2014 Jun 12;5(6):e1287. doi: 10.1038/cddis.2014.249. PMID: 24922071; PMCID: PMC4611722.	24922071
				Sox2ot	-------	-------	Promotes cancer progression	Hou Z, Zhao W, Zhou J, Shen L, Zhan P, Xu C, Chang C, Bi H, Zou J, Yao X, Huang R, Yu L, Yan J. A long noncoding RNA Sox2ot regulates lung cancer cell proliferation and is a prognostic indicator of poor survival. Int J Biochem Cell Biol. 2014 Aug;53:380-8. doi: 10.1016/j.biocel.2014.06.004. Epub 2014 Jun 10. PMID: 24927902.	24927902
				SPRY4-IT1	-------	-------	Regulates cell survival and proliferation	Sun M, Liu XH, Lu KH, Nie FQ, Xia R, Kong R, Yang JS, Xu TP, Liu YW, Zou YF, Lu BB, Yin R, Zhang EB, Xu L, De W, Wang ZX. EZH2-mediated epigenetic suppression of long noncoding RNA SPRY4-IT1 promotes NSCLC cell proliferation and metastasis by affecting the epithelial-mesenchymal transition. Cell Death Dis. 2014 Jun 26;5(6):e1298. doi: 10.1038/cddis.2014.256. PMID: 24967960; PMCID: PMC4611729.	24967960
				HOTAIR and NEAT1	-------	-------	Plays a role in cancer metastasis and progression	Zhao W, An Y, Liang Y, Xie XW. Role of HOTAIR long noncoding RNA in metastatic progression of lung cancer. Eur Rev Med Pharmacol Sci. 2014 Jul;18(13):1930-6. PMID: 25010625.	25010625
				MALAT-1	-------	-------	Enhances cancer progression	Schmidt LH, Görlich D, Spieker T, Rohde C, Schuler M, Mohr M, Humberg J, Sauer T, Thoenissen NH, Huge A, Voss R, Marra A, Faldum A, Müller-Tidow C, Berdel WE, Wiewrodt R. Prognostic impact of Bcl-2 depends on tumor histology and expression of MALAT-1 lncRNA in non-small-cell lung cancer. J Thorac Oncol. 2014 Sep;9(9):1294-304. doi: 10.1097/JTO.0000000000000243. PMID: 25036876.	25036876
				AF118081	-------	-------	Facilitates cancer progression	Yang Q, Zhang S, Liu H, Wu J, Xu E, Peng B, Jiang Y. Oncogenic role of long noncoding RNA AF118081 in anti-benzo[a]pyrene-trans-7,8-dihydrodiol-9,10-epoxide-transformed 16HBE cells. Toxicol Lett. 2014 Sep 17;229(3):430-9. doi: 10.1016/j.toxlet.2014.07.004. Epub 2014 Jul 19. PMID: 25050996.	25050996
				RP11-325I22.2 and LOC440905	-------	-------	Contributes to cancer progression	Wang Y, Chen W, Chen J, Pan Q, Pan J. LncRNA expression profiles of EGFR exon 19 deletions in lung adenocarcinoma ascertained by using microarray analysis. Med Oncol. 2014 Sep;31(9):137. doi: 10.1007/s12032-014-0137-y. Epub 2014 Aug 2. PMID: 25085781.	25085781
				CARLo-5	-------	-------	Roles in various cellular processes	Luo J, Tang L, Zhang J, Ni J, Zhang HP, Zhang L, Xu JF, Zheng D. Long non-coding RNA CARLo-5 is a negative prognostic factor and exhibits tumor pro-oncogenic activity in non-small cell lung cancer. Tumour Biol. 2014 Nov;35(11):11541-9. doi: 10.1007/s13277-014-2442-7. Epub 2014 Aug 17. PMID: 25129441.	25129441
				MALAT-1	-------	-------	Regulatory role in cancer progression	Jiao F, Hu H, Yuan C, Wang L, Jiang W, Jin Z, Guo Z, Wang L. Elevated expression level of long noncoding RNA MALAT-1 facilitates cell growth, migration and invasion in pancreatic cancer. Oncol Rep. 2014 Dec;32(6):2485-92. doi: 10.3892/or.2014.3518. Epub 2014 Sep 26. PMID: 25269958.	25269958
				NFAT5	-------	-------	Promotes cancer progression	Li JT, Wang LF, Zhao YL, Yang T, Li W, Zhao J, Yu F, Wang L, Meng YL, Liu NN, Zhu XS, Gao CF, Jia LT, Yang AG. Nuclear factor of activated T cells 5 maintained by Hotair suppression of miR-568 upregulates S100 calcium binding protein A4 to promote breast cancer metastasis. Breast Cancer Res. 2014 Oct 14;16(5):454. doi: 10.1186/s13058-014-0454-2. Retraction in: Breast Cancer Res. 2018 Jul 25;20(1)…	25311085
				ncRNAs SPRY4-IT1	-------	-------	Promotes cancer progression	Zhang HM, Yang FQ, Yan Y, Che JP, Zheng JH. High expression of long non-coding RNA SPRY4-IT1 predicts poor prognosis of clear cell renal cell carcinoma. Int J Clin Exp Pathol. 2014 Aug 15;7(9):5801-9. PMID: 25337221; PMCID: PMC4203192.	25337221
				PVT1	-------	-------	promotes tumorigenesis in non-small cell lung cancer	Yang YR, Zang SZ, Zhong CL, Li YX, Zhao SS, Feng XJ. Increased expression of the lncRNA PVT1 promotes tumorigenesis in non-small cell lung cancer. Int J Clin Exp Pathol. 2014 Sep 15;7(10):6929-35. PMID: 25400777; PMCID: PMC4230094.	25400777
				HOTAIR	-------	-------	Facilitates cancer cell invasion and metastasis	Liu Y, Luo F, Xu Y, Wang B, Zhao Y, Xu W, Shi L, Lu X, Liu Q. Epithelial-mesenchymal transition and cancer stem cells, mediated by a long non-coding RNA, HOTAIR, are involved in cell malignant transformation induced by cigarette smoke extract. Toxicol Appl Pharmacol. 2015 Jan 1;282(1):9-19. doi: 10.1016/j.taap.2014.10.022. Epub 2014 Nov 8. Erratum in: Toxicol Appl Pharmacol. 2023 May 15;467:11650…	25447409
				MALAT1	-------	-------	Promotes cell proliferation and survival	Zhang HM, Yang FQ, Chen SJ, Che J, Zheng JH. Upregulation of long non-coding RNA MALAT1 correlates with tumor progression and poor prognosis in clear cell renal cell carcinoma. Tumour Biol. 2015 Apr;36(4):2947-55. doi: 10.1007/s13277-014-2925-6. Epub 2014 Dec 6. PMID: 25480417.	25480417
				ANRIL	-------	-------	Contributes to cancer development	Nie FQ, Sun M, Yang JS, Xie M, Xu TP, Xia R, Liu YW, Liu XH, Zhang EB, Lu KH, Shu YQ. Long noncoding RNA ANRIL promotes non-small cell lung cancer cell proliferation and inhibits apoptosis by silencing KLF2 and P21 expression. Mol Cancer Ther. 2015 Jan;14(1):268-77. doi: 10.1158/1535-7163.MCT-14-0492. Epub 2014 Dec 12. PMID: 25504755.	25504755
				lincRNA-TSPAN8, lincRNA-CALCA, C14orf132, NCRNA00173, and CR613944	-------	C15orf48, PSG2, and PSG8	Contributes to cancer progression and metastasis	Fang TT, Sun XJ, Chen J, Zhao Y, Sun RX, Ren N, Liu BB. Long non-coding RNAs are differentially expressed in hepatocellular carcinoma cell lines with differing metastatic potential. Asian Pac J Cancer Prev. 2014;15(23):10513-24. doi: 10.7314/apjcp.2014.15.23.10513. PMID: 25556502.	25556502
				MALAT1	-------	-------	Promotes proliferation, migration, and invasion of cancer cells	Ma KX, Wang HJ, Li XR, Li T, Su G, Yang P, Wu JW. Long noncoding RNA MALAT1 associates with the malignant status and poor prognosis in glioma. Tumour Biol. 2015 May;36(5):3355-9. doi: 10.1007/s13277-014-2969-7. Epub 2015 Jan 23. PMID: 25613066.	25613066
				BANCR	-------	-------	Promotes cell proliferation, migration, and invasion in various cancers	Jiang W, Zhang D, Xu B, Wu Z, Liu S, Zhang L, Tian Y, Han X, Tian D. Long non-coding RNA BANCR promotes proliferation and migration of lung carcinoma via MAPK pathways. Biomed Pharmacother. 2015 Feb;69:90-5. doi: 10.1016/j.biopha.2014.11.027. Epub 2014 Nov 25. PMID: 25661343.	25661343
				HMlincRNA717	-------	-------	Promotes cancer cell proliferation and metastasis	Xie X, Liu HT, Mei J, Ding FB, Xiao HB, Hu FQ, Hu R, Wang MS. LncRNA HMlincRNA717 is down-regulated in non-small cell lung cancer and associated with poor prognosis. Int J Clin Exp Pathol. 2014 Dec 1;7(12):8881-6. PMID: 25674259; PMCID: PMC4314049.	25674259
				Long noncoding RNA CCAT2	-------	-------	Involved in various cancer types	Wang J, Qiu M, Xu Y, Li M, Dong G, Mao Q, Yin R, Xu L. Long noncoding RNA CCAT2 correlates with smoking in esophageal squamous cell carcinoma. Tumour Biol. 2015 Jul;36(7):5523-8. doi: 10.1007/s13277-015-3220-x. Epub 2015 Feb 13. PMID: 25677908.	25677908
				DRAIC/PCAT29	-------	-------	Promotes cancer progression	Sakurai K, Reon BJ, Anaya J, Dutta A. The lncRNA DRAIC/PCAT29 Locus Constitutes a Tumor-Suppressive Nexus. Mol Cancer Res. 2015 May;13(5):828-38. doi: 10.1158/1541-7786.MCR-15-0016-T. Epub 2015 Feb 20. PMID: 25700553; PMCID: PMC4456356.	25700553
				PCAT-1	-------	-------	Influences cancer cell proliferation	Shi WH, Wu QQ, Li SQ, Yang TX, Liu ZH, Tong YS, Tuo L, Wang S, Cao XF. Upregulation of the long noncoding RNA PCAT-1 correlates with advanced clinical stage and poor prognosis in esophageal squamous carcinoma. Tumour Biol. 2015 Apr;36(4):2501-7. doi: 10.1007/s13277-014-2863-3. Epub 2015 Mar 4. PMID: 25731728.	25731728
				PCAT6	-------	EZH2; LATS2	Contributes to cancer progression	Shi X, Liu Z, Liu Z, Feng X, Hua F, Hu X, Wang B, Lu K, Nie F. Long noncoding RNA PCAT6 functions as an oncogene by binding to EZH2 and suppressing LATS2 in non-small-cell lung cancer. EBioMedicine. 2018 Nov;37:177-187. doi: 10.1016/j.ebiom.2018.10.004. Epub 2018 Oct 9. PMID: 30314898; PMCID: PMC6286630.	25731728
				MALAT1	-------	-------	Involved in cancer progression	Li S, Wang Q, Qiang Q, Shan H, Shi M, Chen B, Zhao S, Yuan L. Sp1-mediated transcriptional regulation of MALAT1 plays a critical role in tumor. J Cancer Res Clin Oncol. 2015 Nov;141(11):1909-20. doi: 10.1007/s00432-015-1951-0. Epub 2015 Mar 16. PMID: 25773124.	25773124
				NEAT1	miR-449a	-------	Promotes cancer progression and metastasis	You J, Zhang Y, Liu B, Li Y, Fang N, Zu L, Li X, Zhou Q. MicroRNA-449a inhibits cell growth in lung cancer and regulates long noncoding RNA nuclear enriched abundant transcript 1. Indian J Cancer. 2014 Mar;51 Suppl 3:e77-81. doi: 10.4103/0019-509X.154055. PMID: 25818739.	25818739
				ncRNA SNHG1	-------	-------	Promotes cancer progression	You J, Fang N, Gu J, Zhang Y, Li X, Zu L, Zhou Q. Noncoding RNA small nucleolar RNA host gene 1 promote cell proliferation in nonsmall cell lung cancer. Indian J Cancer. 2014 Mar;51 Suppl 3:e99-e102. doi: 10.4103/0019-509X.154092. PMID: 25818744.	25818744
				LOC728228	-------	-------	Modulate various signaling pathways in cancer	Hu G, Yang T, Zheng J, Dai J, Nan A, Lai Y, Zhang Y, Yang C, Jiang Y. Functional role and mechanism of lncRNA LOC728228 in malignant 16HBE cells transformed by anti-benzopyrene-trans-7,8-dihydrodiol-9,10-epoxide. Mol Carcinog. 2015 Jun;54 Suppl 1:E192-204. doi: 10.1002/mc.22314. Epub 2015 Mar 27. PMID: 25820656.	25820656
				Lnc_bc060912	-------	PARP1 and NPM1	Associated with cancer progression	Luo H, Sun Y, Wei G, Luo J, Yang X, Liu W, Guo M, Chen R. Functional Characterization of Long Noncoding RNA Lnc_bc060912 in Human Lung Carcinoma Cells. Biochemistry. 2015 May 12;54(18):2895-902. doi: 10.1021/acs.biochem.5b00259. Epub 2015 Apr 28. PMID: 25848691.	25848691
				NEAT1	-------	-------	Contributes to cancer progression	Pan LJ, Zhong TF, Tang RX, Li P, Dang YW, Huang SN, Chen G. Upregulation and clinicopathological significance of long non-coding NEAT1 RNA in NSCLC tissues. Asian Pac J Cancer Prev. 2015;16(7):2851-5. doi: 10.7314/apjcp.2015.16.7.2851. PMID: 25854373.	25854373
				HNF1A-AS1	-------	-------	Associated with tumor growth and metastasis	Wu Y, Liu H, Shi X, Yao Y, Yang W, Song Y. The long non-coding RNA HNF1A-AS1 regulates proliferation and metastasis in lung adenocarcinoma. Oncotarget. 2015 Apr 20;6(11):9160-72. doi: 10.18632/oncotarget.3247. PMID: 25863539; PMCID: PMC4496209.	25863539
				H19	miR-675	-------	Act as a regulatory axis in cancer progression	Matouk IJ, Halle D, Gilon M, Hochberg A. The non-coding RNAs of the H19-IGF2 imprinted loci: a focus on biological roles and therapeutic potential in Lung Cancer. J Transl Med. 2015 Apr 9;13:113. doi: 10.1186/s12967-015-0467-3. PMID: 25884481; PMCID: PMC4397711.	25884481
				AK001796	-------	-------	Regulates cancer cell proliferation and invasion	Yang Q, Xu E, Dai J, Liu B, Han Z, Wu J, Zhang S, Peng B, Zhang Y, Jiang Y. A novel long noncoding RNA AK001796 acts as an oncogene and is involved in cell growth inhibition by resveratrol in lung cancer. Toxicol Appl Pharmacol. 2015 Jun 1;285(2):79-88. doi: 10.1016/j.taap.2015.04.003. Epub 2015 Apr 15. PMID: 25888808.	25888808
				ANRIL	-------	-------	promotes lung cancer cell metastasis and potential influence on cancer progression	Lin L, Gu ZT, Chen WH, Cao KJ. Increased expression of the long non-coding RNA ANRIL promotes lung cancer cell metastasis and correlates with poor prognosis. Diagn Pathol. 2015 Mar 27;10:14. doi: 10.1186/s13000-015-0247-7. PMID: 25889788; PMCID: PMC4599723.	25889788
				FOXM1	-------	-------	Potential role in cancer progression	Cai H, Chen J, He B, Li Q, Li Y, Gao Y. A FOXM1 related long non-coding RNA contributes to gastric cancer cell migration. Mol Cell Biochem. 2015 Aug;406(1-2):31-41. doi: 10.1007/s11010-015-2421-3. Epub 2015 Apr 24. PMID: 25907137.	25907137
				GAS5	-------	EGFR, p-EGFR, ERK, p-ERK, Akt, p-Akt, IGF-1R	Facilitates cancer progression	Dong S, Qu X, Li W, Zhong X, Li P, Yang S, Chen X, Shao M, Zhang L. The long non-coding RNA, GAS5, enhances gefitinib-induced cell death in innate EGFR tyrosine kinase inhibitor-resistant lung adenocarcinoma cells with wide-type EGFR via downregulation of the IGF-1R expression. J Hematol Oncol. 2015 Apr 29;8:43. doi: 10.1186/s13045-015-0140-6. PMID: 25925741; PMCID: PMC4419450.	25925741
				BANCR	-------	-------	Associated with cancer progression and metastasis	Shi Y, Liu Y, Wang J, Jie D, Yun T, Li W, Yan L, Wang K, Feng J. Downregulated Long Noncoding RNA BANCR Promotes the Proliferation of Colorectal Cancer Cells via Downregualtion of p21 Expression. PLoS One. 2015 Apr 30;10(4):e0122679. doi: 10.1371/journal.pone.0122679. PMID: 25928067; PMCID: PMC4415816.	25928067
				BRAF activated non-coding RNA	-------	-------	Inflammation, immune response	Chen JX, Chen M, Zheng YD, Wang SY, Shen ZP. Up-regulation of BRAF activated non-coding RNA is associated with radiation therapy for lung cancer. Biomed Pharmacother. 2015 Apr;71:79-83. doi: 10.1016/j.biopha.2015.02.021. Epub 2015 Feb 26. PMID: 25960219.	25960219
				ANRIL	-------	-------	Tumor suppressor, involved in cell cycle regulation	Kang YH, Kim D, Jin EJ. Down-regulation of Phospholipase D Stimulates Death of Lung Cancer Cells Involving Up-regulation of the Long ncRNA ANRIL. Anticancer Res. 2015 May;35(5):2795-803. PMID: 25964559.	25964559
				SCAL1, lnc-ARRDC3-1	-------	NRF2	Key pathways in cell migration and invasion	De Smet EG, Mestdagh P, Vandesompele J, Brusselle GG, Bracke KR. Non-coding RNAs in the pathogenesis of COPD. Thorax. 2015 Aug;70(8):782-91. doi: 10.1136/thoraxjnl-2014-206560. Epub 2015 May 20. PMID: 25995155.	25995155
				RGMB-AS1	-------	-------	Modulates VEGF expression	Li P, Li J, Yang R, Zhang F, Wang H, Chu H, Lu Y, Dun S, Wang Y, Zang W, Du Y, Chen X, Zhao G, Zhang G. Study on expression of lncRNA RGMB-AS1 and repulsive guidance molecule b in non-small cell lung cancer. Diagn Pathol. 2015 Jun 9;10:63. doi: 10.1186/s13000-015-0297-x. PMID: 26055877; PMCID: PMC4460650.	26055877
				Meg3	-------	WNT/β-catenin	Roles in Lung cancer progression	Xia Y, He Z, Liu B, Wang P, Chen Y. Downregulation of Meg3 enhances cisplatin resistance of lung cancer cells through activation of the WNT/β-catenin signaling pathway. Mol Med Rep. 2015 Sep;12(3):4530-4537. doi: 10.3892/mmr.2015.3897. Epub 2015 Jun 8. PMID: 26059239.	26059239
				Long non-coding RNA UCA1	-------	-------	Role in cancer development	Cheng N, Cai W, Ren S, Li X, Wang Q, Pan H, Zhao M, Li J, Zhang Y, Zhao C, Chen X, Fei K, Zhou C, Hirsch FR. Long non-coding RNA UCA1 induces non-T790M acquired resistance to EGFR-TKIs by activating the AKT/mTOR pathway in EGFR-mutant non-small cell lung cancer. Oncotarget. 2015 Sep 15;6(27):23582-93. doi: 10.18632/oncotarget.4361. PMID: 26160838; PMCID: PMC4695138.	26160838
				LINC00313	-------	C7 and SCN7A	Promotes cancer progression	Li M, Qiu M, Xu Y, Mao Q, Wang J, Dong G, Xia W, Yin R, Xu L. Differentially expressed protein-coding genes and long noncoding RNA in early-stage lung cancer. Tumour Biol. 2015 Dec;36(12):9969-78. doi: 10.1007/s13277-015-3714-6. Epub 2015 Jul 16. PMID: 26178480.	26178480
				MALAT1	-------	-------	Implicated in cancer progression	Wu Y, Huang C, Meng X, Li J. Long Noncoding RNA MALAT1: Insights into its Biogenesis and Implications in Human Disease. Curr Pharm Des. 2015;21(34):5017-28. doi: 10.2174/1381612821666150724115625. PMID: 26205289.	26205289
				linc00617	-------	-------	Regulates cancer cell proliferation and invasion	Li H, Zhu L, Xu L, Qin K, Liu C, Yu Y, Su D, Wu K, Sheng Y. Long noncoding RNA linc00617 exhibits oncogenic activity in breast cancer. Mol Carcinog. 2017 Jan;56(1):3-17. doi: 10.1002/mc.22338. Epub 2015 Jul 24. PMID: 26207516.	26207516
				HOTAIR	-------	-------	Enhances cancer cell proliferation and migration	Yu X, Li Z. Long non-coding RNA HOTAIR: A novel oncogene (Review). Mol Med Rep. 2015 Oct;12(4):5611-8. doi: 10.3892/mmr.2015.4161. Epub 2015 Jul 31. PMID: 26238267.	26238267
				AFAP1-AS1	-------	-------	Known to be associated with cancer progression	Zeng Z, Bo H, Gong Z, Lian Y, Li X, Li X, Zhang W, Deng H, Zhou M, Peng S, Li G, Xiong W. AFAP1-AS1, a long noncoding RNA upregulated in lung cancer and promotes invasion and metastasis. Tumour Biol. 2016 Jan;37(1):729-37. doi: 10.1007/s13277-015-3860-x. Epub 2015 Aug 6. PMID: 26245991.	26245991
				MALAT1	-------	-------	Roles in Lung cancer progression	Guo F, Jiao F, Song Z, Li S, Liu B, Yang H, Zhou Q, Li Z. Regulation of MALAT1 expression by TDP43 controls the migration and invasion of non-small cell lung cancer cells in vitro. Biochem Biophys Res Commun. 2015 Sep 18;465(2):293-8. doi: 10.1016/j.bbrc.2015.08.027. Epub 2015 Aug 8. PMID: 26265046.	26265046
				HOTTIP	-------	-------	Enhances metastasis and invasion of cancer cells	Deng HP, Chen L, Fan T, Zhang B, Xu Y, Geng Q. Long non-coding RNA HOTTIP promotes tumor growth and inhibits cell apoptosis in lung cancer. Cell Mol Biol (Noisy-le-grand). 2015 Aug 9;61(4):34-40. PMID: 26265284.	26265284
				MALAT1	-------	-------	Regulates cancer cell proliferation and metastasis	Xue Y, Teng YQ, Zhou JD, Rui YJ. Prognostic value of long noncoding RNA MALAT1 in various carcinomas: evidence from nine studies. Tumour Biol. 2016 Jan;37(1):1211-5. doi: 10.1007/s13277-015-3915-z. Epub 2015 Aug 18. PMID: 26282005.	26282005
				LUADT1	-------	-------	modulated cell proliferation and cancer progression	Qiu M, Xu Y, Wang J, Zhang E, Sun M, Zheng Y, Li M, Xia W, Feng D, Yin R, Xu L. A novel lncRNA, LUADT1, promotes lung adenocarcinoma proliferation via the epigenetic suppression of p27. Cell Death Dis. 2015 Aug 20;6(8):e1858. doi: 10.1038/cddis.2015.203. PMID: 26291312; PMCID: PMC4558496.	26291312
				TUG1	-------	-------	Contributes to cancer development	Huang MD, Chen WM, Qi FZ, Sun M, Xu TP, Ma P, Shu YQ. Long non-coding RNA TUG1 is up-regulated in hepatocellular carcinoma and promotes cell growth and apoptosis by epigenetically silencing of KLF2. Mol Cancer. 2015 Sep 4;14:165. doi: 10.1186/s12943-015-0431-0. PMID: 26336870; PMCID: PMC4558931.	26336870
				MA-linc1	-------	-------	Contributes to cancer progression	Bida O, Gidoni M, Ideses D, Efroni S, Ginsberg D. A novel mitosis-associated lncRNA, MA-linc1, is required for cell cycle progression and sensitizes cancer cells to Paclitaxel. Oncotarget. 2015 Sep 29;6(29):27880-90. doi: 10.18632/oncotarget.4944. PMID: 26337085; PMCID: PMC4695032.	26337085
				XIST and HIF1A-AS1	-------	-------	Enhances cancer cell migration and invasion	Tantai J, Hu D, Yang Y, Geng J. Combined identification of long non-coding RNA XIST and HIF1A-AS1 in serum as an effective screening for non-small cell lung cancer. Int J Clin Exp Pathol. 2015 Jul 1;8(7):7887-95. PMID: 26339353; PMCID: PMC4555681.	26339353
				MALAT1	miR-217	-------	Induces cancer cell proliferation and invasion	Lu L, Luo F, Liu Y, Liu X, Shi L, Lu X, Liu Q. Posttranscriptional silencing of the lncRNA MALAT1 by miR-217 inhibits the epithelial-mesenchymal transition via enhancer of zeste homolog 2 in the malignant transformation of HBE cells induced by cigarette smoke extract. Toxicol Appl Pharmacol. 2015 Dec 1;289(2):276-85. doi: 10.1016/j.taap.2015.09.016. Epub 2015 Sep 28. PMID: 26415832.	26415832
				MALAT1	-------	-------	Implicated in cancer progression	Wei Y, Niu B. Role of MALAT1 as a Prognostic Factor for Survival in Various Cancers: A Systematic Review of the Literature with Meta-Analysis. Dis Markers. 2015;2015:164635. doi: 10.1155/2015/164635. Epub 2015 Sep 2. PMID: 26420912; PMCID: PMC4572489.	26420912
				MALAT1	-------	-------	Enhances cancer cell migration and invasion	Yoshimoto R, Mayeda A, Yoshida M, Nakagawa S. MALAT1 long non-coding RNA in cancer. Biochim Biophys Acta. 2016 Jan;1859(1):192-9. doi: 10.1016/j.bbagrm.2015.09.012. Epub 2015 Oct 3. PMID: 26434412.	26434412
				LncRNA MALAT-1	miR-200s	-------	Associated with cancer cell proliferation and migration	Xiao H, Tang K, Liu P, Chen K, Hu J, Zeng J, Xiao W, Yu G, Yao W, Zhou H, Li H, Pan Y, Li A, Ye Z, Wang J, Xu H, Huang Q. LncRNA MALAT1 functions as a competing endogenous RNA to regulate ZEB2 expression by sponging miR-200s in clear cell kidney carcinoma. Oncotarget. 2015 Nov 10;6(35):38005-15. doi: 10.18632/oncotarget.5357. PMID: 26461224; PMCID: PMC4741980.	26461224
				AFAP1-AS1	-------	-------	May regulate cancer-related genes and pathways	Deng J, Liang Y, Liu C, He S, Wang S. The up-regulation of long non-coding RNA AFAP1-AS1 is associated with the poor prognosis of NSCLC patients. Biomed Pharmacother. 2015 Oct;75:8-11. doi: 10.1016/j.biopha.2015.07.003. Epub 2015 Sep 2. PMID: 26463625.	26463625
				Meg3	miR-3163	-------	Involved in cancer epithelial-mesenchymal transition (EMT)	Su L, Han D, Wu J, Huo X. Skp2 regulates non-small cell lung cancer cell growth by Meg3 and miR-3163. Tumour Biol. 2016 Mar;37(3):3925-31. doi: 10.1007/s13277-015-4151-2. Epub 2015 Oct 19. PMID: 26482610.	26482610
				H19	-------	-------	Functions as a tumor suppressor, inhibiting cancer cell proliferation	Zhang E, Li W, Yin D, De W, Zhu L, Sun S, Han L. c-Myc-regulated long non-coding RNA H19 indicates a poor prognosis and affects cell proliferation in non-small-cell lung cancer. Tumour Biol. 2016 Mar;37(3):4007-15. doi: 10.1007/s13277-015-4185-5. Epub 2015 Oct 20. Erratum in: Tumour Biol. 2016 Apr;37(4):5653. PMID: 26482621.	26482621
				PVT1	-------	-------	Promotes cancer progression	Cui D, Yu CH, Liu M, Xia QQ, Zhang YF, Jiang WL. Long non-coding RNA PVT1 as a novel biomarker for diagnosis and prognosis of non-small cell lung cancer. Tumour Biol. 2016 Mar;37(3):4127-34. doi: 10.1007/s13277-015-4261-x. Epub 2015 Oct 21. PMID: 26490983.	26490983
				LncRNA-UCA1	miR-193a-3p	-------	Signaling pathway that plays roles in development and cancer progression	Nie W, Ge HJ, Yang XQ, Sun X, Huang H, Tao X, Chen WS, Li B. LncRNA-UCA1 exerts oncogenic functions in non-small cell lung cancer by targeting miR-193a-3p. Cancer Lett. 2016 Feb 1;371(1):99-106. doi: 10.1016/j.canlet.2015.11.024. Epub 2015 Dec 3. PMID: 26655272.	26655272
				The lncRNA HOTAIR	-------	-------	Involvement in cell signaling and tumor suppression	Wang R, Shi Y, Chen L, Jiang Y, Mao C, Yan B, Liu S, Shan B, Tao Y, Wang X. The ratio of FoxA1 to FoxA2 in lung adenocarcinoma is regulated by LncRNA HOTAIR and chromatin remodeling factor LSH. Sci Rep. 2015 Dec 11;5:17826. doi: 10.1038/srep17826. PMID: 26658322; PMCID: PMC4675985.	26658322
				IRAIN	-------	-------	Oncogenic, enhances cell proliferation	Feng J, Sun Y, Zhang EB, Lu XY, Jin SD, Guo RH. A novel long noncoding RNA IRAIN regulates cell proliferation in non small cell lung cancer. Int J Clin Exp Pathol. 2015 Oct 1;8(10):12268-75. PMID: 26722412; PMCID: PMC4680357.	26722412
				H19	miR-107	-------	Contributes to cancer progression	Cui J, Mo J, Luo M, Yu Q, Zhou S, Li T, Zhang Y, Luo W. c-Myc-activated long non-coding RNA H19 downregulates miR-107 and promotes cell cycle progression of non-small cell lung cancer. Int J Clin Exp Pathol. 2015 Oct 1;8(10):12400-9. PMID: 26722426; PMCID: PMC4680371.	26722426
				HOTTIP, CCAT2, H19, HOTAIR, MALATI, ANRI	-------	-------	Functions in epigenetic regulation and is implicated in cancer progression through various pathways.	Gong WJ, Yin JY, Li XP, Fang C, Xiao D, Zhang W, Zhou HH, Li X, Liu ZQ. Association of well-characterized lung cancer lncRNA polymorphisms with lung cancer susceptibility and platinum-based chemotherapy response. Tumour Biol. 2016 Jun;37(6):8349-58. doi: 10.1007/s13277-015-4497-5. Epub 2016 Jan 5. PMID: 26729200.	26729200
				ANRIL	-------	-------	Associated with cancer cell proliferation, migration, and invasion	Li Z, Yu X, Shen J. ANRIL: a pivotal tumor suppressor long non-coding RNA in human cancers. Tumour Biol. 2016 May;37(5):5657-61. doi: 10.1007/s13277-016-4808-5. Epub 2016 Jan 11. PMID: 26753962.	26753962
				CASC2	-------	-------	Promotes cancer progression	He X, Liu Z, Su J, Yang J, Yin D, Han L, De W, Guo R. Low expression of long noncoding RNA CASC2 indicates a poor prognosis and regulates cell proliferation in non-small cell lung cancer. Tumour Biol. 2016 Jul;37(7):9503-10. doi: 10.1007/s13277-016-4787-6. Epub 2016 Jan 20. PMID: 26790438.	26790438
				AFAP1-AS1	-------	-------	Role in cancer progression	Lu X, Zhou C, Li R, Liang Z, Zhai W, Zhao L, Zhang S. Critical role for the long non-coding RNA AFAP1-AS1 in the proliferation and metastasis of hepatocellular carcinoma. Tumour Biol. 2016 Jul;37(7):9699-707. doi: 10.1007/s13277-016-4858-8. Epub 2016 Jan 23. PMID: 26803513; PMCID: PMC4990603.	26803513
				LINC01133	-------	-------	Promotes tumor growth and metastasis	Zang C, Nie FQ, Wang Q, Sun M, Li W, He J, Zhang M, Lu KH. Long non-coding RNA LINC01133 represses KLF2, P21 and E-cadherin transcription through binding with EZH2, LSD1 in non small cell lung cancer. Oncotarget. 2016 Mar 8;7(10):11696-707. doi: 10.18632/oncotarget.7077. PMID: 26840083; PMCID: PMC4905504.	26840083
				MALAT-1	-------	-------	Promotes cancer cell proliferation	Zhang Y, Wang T, Huang HQ, Li W, Cheng XL, Yang J. Human MALAT-1 long non-coding RNA is overexpressed in cervical cancer metastasis and promotes cell proliferation, invasion and migration. J BUON. 2015 Nov-Dec;20(6):1497-503. Retraction in: JBUON 2021 November-December; 26(6): 2726. PMID: 26854446.	26854446
				LINC00857	-------	-------	promotes tumor progression via cell cycle regulation in lung cancer.	Wang L, He Y, Liu W, Bai S, Xiao L, Zhang J, Dhanasekaran SM, Wang Z, Kalyana-Sundaram S, Balbin OA, Shukla S, Lu Y, Lin J, Reddy RM, Carrott PW Jr, Lynch WR, Chang AC, Chinnaiyan AM, Beer DG, Zhang J, Chen G. Non-coding RNA LINC00857 is predictive of poor patient survival and promotes tumor progression via cell cycle regulation in lung cancer. Oncotarget. 2016 Mar 8;7(10):11487-99. doi: 10.18632…	26862852
				ENST00000434223	-------	-------	Inhibits cancer cell proliferation and metastasis	Chai X, Ye X, Song Y. Long noncoding RNA ENST00000434223 suppressed tumor progression in non-small cell lung cancer. Tumour Biol. 2016 Aug;37(8):10851-60. doi: 10.1007/s13277-016-4974-5. Epub 2016 Feb 16. PMID: 26883250.	26883250
				NR_026689	-------	-------	Contributes to cancer progression	Wu J, Li X, Xu Y, Yang T, Yang Q, Yang C, Jiang Y. Identification of a long non-coding RNA NR_026689 associated with lung carcinogenesis induced by NNK. Oncotarget. 2016 Mar 22;7(12):14486-98. doi: 10.18632/oncotarget.7475. PMID: 26908441; PMCID: PMC4924730.	26908441
				TUG1	-------	-------	Function in Cancer Progression	Zhang E, He X, Yin D, Han L, Qiu M, Xu T, Xia R, Xu L, Yin R, De W. Increased expression of long noncoding RNA TUG1 predicts a poor prognosis of gastric cancer and regulates cell proliferation by epigenetically silencing of p57. Cell Death Dis. 2016 Feb 25;7(2):e2109. doi: 10.1038/cddis.2015.356. PMID: 26913601; PMCID: PMC4849144.	26913601
				TATDN1	-------	E-cadherin, HER2, β-catenin and Ezrin.	Implicated in cancer progression	Zequn N, Xuemei Z, Wei L, Zongjuan M, Yujie Z, Yanli H, Yuping Z, Xia M, Wei W, Wenjing D, Na F, Shuanying Y. The role and potential mechanisms of LncRNA-TATDN1 on metastasis and invasion of non-small cell lung cancer. Oncotarget. 2016 Apr 5;7(14):18219-28. doi: 10.18632/oncotarget.7788. PMID: 26943769; PMCID: PMC4951283.	26943769
				MALAT-1	miR-1254, miR-485-5p, miR-574-5p	-------	Implicated in cancer metastasis and progression	Peng H, Wang J, Li J, Zhao M, Huang SK, Gu YY, Li Y, Sun XJ, Yang L, Luo Q, Huang CZ. A circulating non-coding RNA panel as an early detection predictor of non-small cell lung cancer. Life Sci. 2016 Apr 15;151:235-242. doi: 10.1016/j.lfs.2016.03.002. Epub 2016 Mar 2. PMID: 26946307.	26946307
				RGMB-AS1	-------	-------	Promotes angiogenesis	Li P, Zhang G, Li J, Yang R, Chen S, Wu S, Zhang F, Bai Y, Zhao H, Wang Y, Dun S, Chen X, Sun Q, Zhao G. Long Noncoding RNA RGMB-AS1 Indicates a Poor Prognosis and Modulates Cell Proliferation, Migration and Invasion in Lung Adenocarcinoma. PLoS One. 2016 Mar 7;11(3):e0150790. doi: 10.1371/journal.pone.0150790. Retraction in: PLoS One. 2021 Sep 14;16(9):e0257517. PMID: 26950071; PMCID: PMC4780832.	26950071
				EPB41L4A-AS2	-------	-------	Implicated in cancer progression	Xu S, Wang P, You Z, Meng H, Mu G, Bai X, Zhang G, Zhang J, Pang D. The long non-coding RNA EPB41L4A-AS2 inhibits tumor proliferation and is associated with favorable prognoses in breast cancer and other solid tumors. Oncotarget. 2016 Apr 12;7(15):20704-17. doi: 10.18632/oncotarget.8007. PMID: 26980733; PMCID: PMC4991486.	26980733
				STARD13	-------	-------	Promotes cancer progression	Li X, Zheng L, Zhang F, Hu J, Chou J, Liu Y, Xing Y, Xi T. STARD13-correlated ceRNA network inhibits EMT and metastasis of breast cancer. Oncotarget. 2016 Apr 26;7(17):23197-211. doi: 10.18632/oncotarget.8099. PMID: 26985770; PMCID: PMC5029620.	26985770
				linc00673	-------	-------	Promotes cancer progression	Shi X, Ma C, Zhu Q, Yuan D, Sun M, Gu X, Wu G, Lv T, Song Y. Upregulation of long intergenic noncoding RNA 00673 promotes tumor proliferation via LSD1 interaction and repression of NCALD in non-small-cell lung cancer. Oncotarget. 2016 May 3;7(18):25558-75. doi: 10.18632/oncotarget.8338. PMID: 27027352; PMCID: PMC5041926.	27027352
				XIST	miR-92b	-------	Act as a regulatory axis in cancer progression	Zhuang LK, Yang YT, Ma X, Han B, Wang ZS, Zhao QY, Wu LQ, Qu ZQ. MicroRNA-92b promotes hepatocellular carcinoma progression by targeting Smad7 and is mediated by long non-coding RNA XIST. Cell Death Dis. 2016 Apr 21;7(4):e2203. doi: 10.1038/cddis.2016.100. PMID: 27100897; PMCID: PMC4855645.	27100897
				LINC00473	-------	-------	involved in cancer progression	Chen Z, Li JL, Lin S, Cao C, Gimbrone NT, Yang R, Fu DA, Carper MB, Haura EB, Schabath MB, Lu J, Amelio AL, Cress WD, Kaye FJ, Wu L. cAMP/CREB-regulated LINC00473 marks LKB1-inactivated lung cancer and mediates tumor growth. J Clin Invest. 2016 Jun 1;126(6):2267-79. doi: 10.1172/JCI85250. Epub 2016 May 3. PMID: 27140397; PMCID: PMC4887185.	27140397
				SBF2-AS1	-------	-------	Unknown specific role; might have regulatory functions in gene expression.	Lv J, Qiu M, Xia W, Liu C, Xu Y, Wang J, Leng X, Huang S, Zhu R, Zhao M, Ji F, Xu L, Xu K, Yin R. High expression of long non-coding RNA SBF2-AS1 promotes proliferation in non-small cell lung cancer. J Exp Clin Cancer Res. 2016 May 6;35:75. doi: 10.1186/s13046-016-0352-9. PMID: 27154193; PMCID: PMC4859961.	27154193
				LncRNA ZNRD1-AS1	-------	-------	Involved in cancer metastasis	Li D, Song L, Wen Z, Li X, Jie J, Wang Y, Peng L. Strong evidence for LncRNA ZNRD1-AS1, and its functional Cis- eQTL locus contributing more to the susceptibility of lung cancer. Oncotarget. 2016 Jun 14;7(24):35813-35817. doi: 10.18632/oncotarget.8411. PMID: 27166266; PMCID: PMC5094964.	27166266
				Malat1	miR-206	-------	Promotes cancer cell migration and invasion	Wang SH, Zhang WJ, Wu XC, Zhang MD, Weng MZ, Zhou D, Wang JD, Quan ZW. Long non-coding RNA Malat1 promotes gallbladder cancer development by acting as a molecular sponge to regulate miR-206. Oncotarget. 2016 Jun 21;7(25):37857-37867. doi: 10.18632/oncotarget.9347. PMID: 27191262; PMCID: PMC5122355.	27191262
				MALAT1	-------	-------	Plays a role in cancer progression	Huang NS, Chi YY, Xue JY, Liu MY, Huang S, Mo M, Zhou SL, Wu J. Long non-coding RNA metastasis associated in lung adenocarcinoma transcript 1 (MALAT1) interacts with estrogen receptor and predicted poor survival in breast cancer. Oncotarget. 2016 Jun 21;7(25):37957-37965. doi: 10.18632/oncotarget.9364. PMID: 27191888; PMCID: PMC5122363.	27191888
				AGAP2-AS1	-------	-------	Controls cell cycle progression	Li W, Sun M, Zang C, Ma P, He J, Zhang M, Huang Z, Ding Y, Shu Y. Upregulated long non-coding RNA AGAP2-AS1 represses LATS2 and KLF2 expression through interacting with EZH2 and LSD1 in non-small-cell lung cancer cells. Cell Death Dis. 2016 May 19;7(5):e2225. doi: 10.1038/cddis.2016.126. PMID: 27195672; PMCID: PMC4917662.	27195672
				--------	miR-17-92/p38α	-------	Promotes cancer cell survival and metastasis	Guinot A, Oeztuerk-Winder F, Ventura JJ. miR-17-92/p38α Dysregulation Enhances Wnt Signaling and Selects Lgr6+ Cancer Stem-like Cells during Lung Adenocarcinoma Progression. Cancer Res. 2016 Jul 1;76(13):4012-22. doi: 10.1158/0008-5472.CAN-15-3302. Epub 2016 May 4. PMID: 27197183.	27197183
				lncRNA CCAT1	miR-218	-------	Influences major cancer signaling pathways	Lu L, Xu H, Luo F, Liu X, Lu X, Yang Q, Xue J, Chen C, Shi L, Liu Q. Epigenetic silencing of miR-218 by the lncRNA CCAT1, acting via BMI1, promotes an altered cell cycle transition in the malignant transformation of HBE cells induced by cigarette smoke extract. Toxicol Appl Pharmacol. 2016 Aug 1;304:30-41. doi: 10.1016/j.taap.2016.05.012. Epub 2016 May 19. PMID: 27212446.	27212446
				MALAT1	-------	-------	Associated with cancer metastasis	Zhang H, Wang G, Yin R, Qiu M, Xu L. [Comprehensive Identification of MicroRNAs Regulated by Long Non-coding RNA MALAT1]. Zhongguo Fei Ai Za Zhi. 2016 May 20;19(5):247-51. Chinese. doi: 10.3779/j.issn.1009-3419.2016.05.11. PMID: 27215451; PMCID: PMC5973056.	27215451
				AK021595, BC030759, AK000053, AK124307, BC020384, AK022024, CR615992 and AF085995	-------	-------	Roles in Lung cancer progression	Tu Z, He D, Deng X, Xiong M, Huang X, Li X, Hao L, Ding Q, Zhang Q. An eight-long non-coding RNA signature as a candidate prognostic biomarker for lung cancer. Oncol Rep. 2016 Jul;36(1):215-22. doi: 10.3892/or.2016.4817. Epub 2016 May 18. PMID: 27222340.	27222340
				CPS1-IT1	-------	-------	Implicated in cancer progression and metastasis	Wang TH, Yu CC, Lin YS, Chen TC, Yeh CT, Liang KH, Shieh TM, Chen CY, Hsueh C. Long noncoding RNA CPS1-IT1 suppresses the metastasis of hepatocellular carcinoma by regulating HIF-1α activity and inhibiting epithelial-mesenchymal transition. Oncotarget. 2016 Jul 12;7(28):43588-43603. doi: 10.18632/oncotarget.9635. PMID: 27248828; PMCID: PMC5190046.	27248828
				CASC8 rs10505477	-------	-------	Facilitates cancer progression	Hu L, Chen SH, Lv QL, Sun B, Qu Q, Qin CZ, Fan L, Guo Y, Cheng L, Zhou HH. Clinical Significance of Long Non-Coding RNA CASC8 rs10505477 Polymorphism in Lung Cancer Susceptibility, Platinum-Based Chemotherapy Response, and Toxicity. Int J Environ Res Public Health. 2016 May 30;13(6):545. doi: 10.3390/ijerph13060545. PMID: 27249003; PMCID: PMC4924002.	27249003
				SPRY4-IT1	-------	-------	Diverse roles in cancer progression	Zhang CY, Li RK, Qi Y, Li XN, Yang Y, Liu DL, Zhao J, Zhu DY, Wu K, Zhou XD, Zhao S. Upregulation of long noncoding RNA SPRY4-IT1 promotes metastasis of esophageal squamous cell carcinoma via induction of epithelial-mesenchymal transition. Cell Biol Toxicol. 2016 Oct;32(5):391-401. doi: 10.1007/s10565-016-9341-1. Epub 2016 Jun 2. PMID: 27250657.	27250657
				NEAT1	-------	-------	Contributes to cancer progression	Jiang P, Wu X, Wang X, Huang W, Feng Q. NEAT1 upregulates EGCG-induced CTR1 to enhance cisplatin sensitivity in lung cancer cells. Oncotarget. 2016 Jul 12;7(28):43337-43351. doi: 10.18632/oncotarget.9712. PMID: 27270317; PMCID: PMC5190027.	27270317
				LINC00342	-------	-------	Involved in immune response	Wang L, Chen Z, An L, Wang Y, Zhang Z, Guo Y, Liu C. Analysis of Long Non-Coding RNA Expression Profiles in Non-Small Cell Lung Cancer. Cell Physiol Biochem. 2016;38(6):2389-400. doi: 10.1159/000445591. Epub 2016 Jun 10. PMID: 27299310.	27299310
				NEAT1	miR-377-3p	E2F3	Enhances cancer cell proliferation and migration	Sun C, Li S, Zhang F, Xi Y, Wang L, Bi Y, Li D. Long non-coding RNA NEAT1 promotes non-small cell lung cancer progression through regulation of miR-377-3p-E2F3 pathway. Oncotarget. 2016 Aug 9;7(32):51784-51814. doi: 10.18632/oncotarget.10108. PMID: 27351135; PMCID: PMC5239515.	27351135
				Long non-coding RNA BC087858	-------	-------	Involved in cancer metastasis	Pan H, Jiang T, Cheng N, Wang Q, Ren S, Li X, Zhao C, Zhang L, Cai W, Zhou C. Long non-coding RNA BC087858 induces non-T790M mutation acquired resistance to EGFR-TKIs by activating PI3K/AKT and MEK/ERK pathways and EMT in non-small-cell lung cancer. Oncotarget. 2016 Aug 2;7(31):49948-49960. doi: 10.18632/oncotarget.10521. PMID: 27409677; PMCID: PMC5226560.	27409677
				TUBA4B	-------	-------	Regulates Cell Proliferation in Non-Small Cell Lung Cancer	Chen J, Hu L, Wang J, Zhang F, Chen J, Xu G, Wang Y, Pan Q. Low Expression LncRNA TUBA4B is a Poor Predictor of Prognosis and Regulates Cell Proliferation in Non-Small Cell Lung Cancer. Pathol Oncol Res. 2017 Apr;23(2):265-270. doi: 10.1007/s12253-016-0089-y. Epub 2016 Jul 13. PMID: 27411923.	27411923
				MALAT1	miR-363-3p	-------	Facilitates cancer progression	Wang SH, Zhang WJ, Wu XC, Weng MZ, Zhang MD, Cai Q, Zhou D, Wang JD, Quan ZW. The lncRNA MALAT1 functions as a competing endogenous RNA to regulate MCL-1 expression by sponging miR-363-3p in gallbladder cancer. J Cell Mol Med. 2016 Dec;20(12):2299-2308. doi: 10.1111/jcmm.12920. Epub 2016 Jul 15. PMID: 27420766; PMCID: PMC5134409.	27420766
				MALAT1	-------	-------	Promotes metastasis and is associated with poor prognosis	Liu M, Sun W, Liu Y, Dong X. The role of lncRNA MALAT1 in bone metastasis in patients with non-small cell lung cancer. Oncol Rep. 2016 Sep;36(3):1679-85. doi: 10.3892/or.2016.4909. Epub 2016 Jun 29. PMID: 27431200.	27431200
				CASC9	-------	-------	Implicated in cancer progression	Pan Z, Mao W, Bao Y, Zhang M, Su X, Xu X. The long noncoding RNA CASC9 regulates migration and invasion in esophageal cancer. Cancer Med. 2016 Sep;5(9):2442-7. doi: 10.1002/cam4.770. Epub 2016 Jul 19. PMID: 27431358; PMCID: PMC5055159.	27431358
				LINC01133	-------	-------	Promotes cancer progression	Kong J, Sun W, Li C, Wan L, Wang S, Wu Y, Xu E, Zhang H, Lai M. Long non-coding RNA LINC01133 inhibits epithelial-mesenchymal transition and metastasis in colorectal cancer by interacting with SRSF6. Cancer Lett. 2016 Oct 1;380(2):476-484. doi: 10.1016/j.canlet.2016.07.015. Epub 2016 Jul 18. PMID: 27443606.	27443606
				PCAT6	-------	-------	Inhibits Proliferation and Invasion in Lung Cancer Cells	Wan L, Zhang L, Fan K, Cheng ZX, Sun QC, Wang JJ. Knockdown of Long Noncoding RNA PCAT6 Inhibits Proliferation and Invasion in Lung Cancer Cells. Oncol Res. 2016;24(3):161-70. doi: 10.3727/096504016X14618564639178. PMID: 27458097; PMCID: PMC7838661.	27458097
				HOTAIR	miR-326	-------	Potentially involved in lung cancer	Li J, Li S, Chen Z, Wang J, Chen Y, Xu Z, Jin M, Yu W. miR-326 reverses chemoresistance in human lung adenocarcinoma cells by targeting specificity protein 1. Tumour Biol. 2016 Oct;37(10):13287-13294. doi: 10.1007/s13277-016-5244-2. Epub 2016 Jul 26. PMID: 27460077.	27460077
				BCAR4	-------	-------	Implicated in cancer progression	Chen F, Mo J, Zhang L. Long noncoding RNA BCAR4 promotes osteosarcoma progression through activating GLI2-dependent gene transcription. Tumour Biol. 2016 Oct;37(10):13403-13412. doi: 10.1007/s13277-016-5256-y. Epub 2016 Jul 27. PMID: 27460090.	27460090
				RPLP0P2	-------	-------	Contributes to cancer cell survival and growth	Chen J, Hu L, Chen J, Wu F, Hu D, Xu G, Zhu P, Wang Y. Low expression lncRNA RPLP0P2 is associated with poor prognosis and decreased cell proliferation and adhesion ability in lung adenocarcinoma. Oncol Rep. 2016 Sep;36(3):1665-71. doi: 10.3892/or.2016.4965. Epub 2016 Jul 22. PMID: 27460542.	27460542
				SBF2-AS1	-------	-------	Enhances cancer cell proliferation and invasion	Zhao QS, Li L, Zhang L, Meng XW, Li LL, Ge XF, Li ZP. Over-expression of lncRNA SBF2-AS1 is associated with advanced tumor progression and poor prognosis in patients with non-small cell lung cancer. Eur Rev Med Pharmacol Sci. 2016 Jul;20(14):3031-4. PMID: 27460731.	27460731
				CCAT2	-------	-------	Regulatory target in lung cancer	Chen S, Wu H, Lv N, Wang H, Wang Y, Tang Q, Shao H, Sun C. LncRNA CCAT2 predicts poor prognosis and regulates growth and metastasis in small cell lung cancer. Biomed Pharmacother. 2016 Aug;82:583-8. doi: 10.1016/j.biopha.2016.05.017. Epub 2016 Jun 7. PMID: 27470400.	27470400
				MALAT1	-------	-------	Implicated in cancer metastasis	Huang C, Yu Z, Yang H, Lin Y. Increased MALAT1 expression predicts poor prognosis in esophageal cancer patients. Biomed Pharmacother. 2016 Oct;83:8-13. doi: 10.1016/j.biopha.2016.05.044. Epub 2016 Jun 15. PMID: 27470544.	27470544
				TUG1	-------	CELF1	Plays a role in cancer progression	Lin PC, Huang HD, Chang CC, Chang YS, Yen JC, Lee CC, Chang WH, Liu TC, Chang JG. Long noncoding RNA TUG1 is downregulated in non-small cell lung cancer and can regulate CELF1 on binding to PRC2. BMC Cancer. 2016 Aug 2;16:583. doi: 10.1186/s12885-016-2569-6. PMID: 27485439; PMCID: PMC4971684.	27485439
				MALAT1	-------	-------	Promotes cancer progression	Xia H, Chen Q, Chen Y, Ge X, Leng W, Tang Q, Ren M, Chen L, Yuan D, Zhang Y, Liu M, Gong Q, Bi F. The lncRNA MALAT1 is a novel biomarker for gastric cancer metastasis. Oncotarget. 2016 Aug 30;7(35):56209-56218. doi: 10.18632/oncotarget.10941. PMID: 27486823; PMCID: PMC5302908.	27486823
				GAS5-AS1	-------	-------	involved in cancer progression	Wu Y, Lyu H, Liu H, Shi X, Song Y, Liu B. Downregulation of the long noncoding RNA GAS5-AS1 contributes to tumor metastasis in non-small cell lung cancer. Sci Rep. 2016 Aug 4;6:31093. doi: 10.1038/srep31093. PMID: 27489122; PMCID: PMC4973264.	27489122
				LincRNA-p21	-------	-------	Inhibits cancer cell proliferation and induces apoptosis	Castellano JJ, Navarro A, Viñolas N, Marrades RM, Moises J, Cordeiro A, Saco A, Muñoz C, Fuster D, Molins L, Ramirez J, Monzo M. LincRNA-p21 Impacts Prognosis in Resected Non-Small Cell Lung Cancer Patients through Angiogenesis Regulation. J Thorac Oncol. 2016 Dec;11(12):2173-2182. doi: 10.1016/j.jtho.2016.07.015. Epub 2016 Aug 2. PMID: 27496652.	27496652
				XIST	-------	KLF2	Contributes to cancer progression	Fang J, Sun CC, Gong C. Long noncoding RNA XIST acts as an oncogene in non-small cell lung cancer by epigenetically repressing KLF2 expression. Biochem Biophys Res Commun. 2016 Sep 16;478(2):811-7. doi: 10.1016/j.bbrc.2016.08.030. Epub 2016 Aug 5. PMID: 27501756.	27501756
				MALAT1	miR-22	-------	Involved in various aspects of cancer progression, including metastasis	Luan W, Li L, Shi Y, Bu X, Xia Y, Wang J, Djangmah HS, Liu X, You Y, Xu B. Long non-coding RNA MALAT1 acts as a competing endogenous RNA to promote malignant melanoma growth and metastasis by sponging miR-22. Oncotarget. 2016 Sep 27;7(39):63901-63912. doi: 10.18632/oncotarget.11564. PMID: 27564100; PMCID: PMC5325412.	27564100
				MALAT1	-------	-------	Promotes cancer metastasis and progression	Zou A, Liu R, Wu X. Long non-coding RNA MALAT1 is up-regulated in ovarian cancer tissue and promotes SK-OV-3 cell proliferation and invasion. Neoplasma. 2016;63(6):865-872. doi: 10.4149/neo_2016_605. PMID: 27565324.	27565324
				CCAT1	-------	-------	Promotes cancer cell proliferation, migration, and invasion	Chen J, Zhang K, Song H, Wang R, Chu X, Chen L. Long noncoding RNA CCAT1 acts as an oncogene and promotes chemoresistance in docetaxel-resistant lung adenocarcinoma cells. Oncotarget. 2016 Sep 20;7(38):62474-62489. doi: 10.18632/oncotarget.11518. PMID: 27566568; PMCID: PMC5308740.	27566568
				FOXF1-AS1	-------	-------	Promotes cancer cell proliferation and migration	Miao L, Huang Z, Zengli Z, Li H, Chen Q, Yao C, Cai H, Xiao Y, Xia H, Wang Y. Loss of long noncoding RNA FOXF1-AS1 regulates epithelial-mesenchymal transition, stemness and metastasis of non-small cell lung cancer cells. Oncotarget. 2016 Oct 18;7(42):68339-68349. doi: 10.18632/oncotarget.11630. PMID: 27577075; PMCID: PMC5356559.	27577075
				AFAP1-AS1	-------	-------	Modulates cell growth, apoptosis, and EMT	Luo HL, Huang MD, Guo JN, Fan RH, Xia XT, He JD, Chen XF. AFAP1-AS1 is upregulated and promotes esophageal squamous cell carcinoma cell proliferation and inhibits cell apoptosis. Cancer Med. 2016 Oct;5(10):2879-2885. doi: 10.1002/cam4.848. Epub 2016 Aug 30. PMID: 27577754; PMCID: PMC5083742.	27577754
				H19	-------	-------	involved in cancer progression	Min HY, Lee SC, Woo JK, Jung HJ, Park KH, Jeong HM, Hyun SY, Cho J, Lee W, Park JE, Kwon SJ, Lee HJ, Ni X, Shin YK, Johnson FM, Duvic M, Lee HY. Essential Role of DNA Methyltransferase 1-mediated Transcription of Insulin-like Growth Factor 2 in Resistance to Histone Deacetylase Inhibitors. Clin Cancer Res. 2017 Mar 1;23(5):1299-1311. doi: 10.1158/1078-0432.CCR-16-0534. Epub 2016 Aug 31. PMID: 275…	27582487
				H19	-------	MACC1, EGFR, β-catenin and ERK1/2.	involved in cancer progression	Wang L, Sun Y, Yi J, Wang X, Liang J, Pan Z, Li L, Jiang G. Targeting H19 by lentivirus-mediated RNA interference increases A549 cell migration and invasion. Exp Lung Res. 2016 Sep;42(7):346-353. doi: 10.1080/01902148.2016.1223229. Epub 2016 Sep 8. PMID: 27607135.	27607135
				MALAT-1	-------	-------	Promotes proliferation, invasion, and metastasis in several cancers	Chen S, Ma P, Zhao Y, Li B, Jiang S, Xiong H, Wang Z, Wang H, Jin X, Liu C. Biological function and mechanism of MALAT-1 in renal cell carcinoma proliferation and apoptosis: role of the MALAT-1-Livin protein interaction. J Physiol Sci. 2017 Sep;67(5):577-585. doi: 10.1007/s12576-016-0486-8. Epub 2016 Sep 21. PMID: 27655020; PMCID: PMC10717353.	27655020
				CPS1-IT1	-------	-------	involved in cancer progression	Xiaoguang Z, Meirong L, Jingjing Z, Ruishen Z, Qing Z, Xiaofeng T. Long Noncoding RNA CPS1-IT1 Suppresses Cell Proliferation and Metastasis in Human Lung Cancer. Oncol Res. 2017 Mar 13;25(3):373-380. doi: 10.3727/096504016X14741486659473. Epub 2016 Sep 22. PMID: 27662619; PMCID: PMC7841032.	27662619
				SNHG7	-------	FAIM2	Contributes to cancer progression	She K, Huang J, Zhou H, Huang T, Chen G, He J. lncRNA-SNHG7 promotes the proliferation, migration and invasion and inhibits apoptosis of lung cancer cells by enhancing the FAIM2 expression. Oncol Rep. 2016 Nov;36(5):2673-2680. doi: 10.3892/or.2016.5105. Epub 2016 Sep 19. PMID: 27666964.	27666964
				uc.338	-------	-------	Contributes to cancer progression	Gao X, Gao X, Li C, Zhang Y, Gao L. Knockdown of Long Noncoding RNA uc.338 by siRNA Inhibits Cellular Migration and Invasion in Human Lung Cancer Cells. Oncol Res. 2016;24(5):337-343. doi: 10.3727/096504016X14666990347671. PMID: 27712590; PMCID: PMC7838692.	27712590
				NEXN-AS1	-------	-------	Promotes cancer progression	Yuan H, Liu H, Liu Z, Owzar K, Han Y, Su L, Wei Y, Hung RJ, McLaughlin J, Brhane Y, Brennan P, Bickeboeller H, Rosenberger A, Houlston RS, Caporaso N, Landi MT, Heinrich J, Risch A, Christiani DC, Gümüş ZH, Klein RJ, Amos CI, Wei Q. A Novel Genetic Variant in Long Non-coding RNA Gene NEXN-AS1 is Associated with Risk of Lung Cancer. Sci Rep. 2016 Oct 7;6:34234. doi: 10.1038/srep34234. PMID: 277134…	27713484
				lncRNA ANCR	-------	-------	Promotes tumor progression	Li Z, Hou P, Fan D, Dong M, Ma M, Li H, Yao R, Li Y, Wang G, Geng P, Mihretab A, Liu D, Zhang Y, Huang B, Lu J. The degradation of EZH2 mediated by lncRNA ANCR attenuated the invasion and metastasis of breast cancer. Cell Death Differ. 2017 Jan;24(1):59-71. doi: 10.1038/cdd.2016.95. Epub 2016 Oct 7. PMID: 27716745; PMCID: PMC5260507.	27716745
				HOTAIR	-------	-------	Promotes proliferation and metastasis in cancer cells	Zhang L, Qian H, Sha M, Luan Z, Lin M, Yuan D, Li X, Huang J, Ye L. Downregulation of HOTAIR Expression Mediated Anti-Metastatic Effect of Artesunate on Cervical Cancer by Inhibiting COX-2 Expression. PLoS One. 2016 Oct 13;11(10):e0164838. doi: 10.1371/journal.pone.0164838. PMID: 27736969; PMCID: PMC5063348.	27736969
				TCF7	-------	EpCAM	promotes invasiveness and self-renewal of human non-small cell lung cancer cells	Wu J, Wang D. Long noncoding RNA TCF7 promotes invasiveness and self-renewal of human non-small cell lung cancer cells. Hum Cell. 2017 Jan;30(1):23-29. doi: 10.1007/s13577-016-0147-5. Epub 2016 Oct 20. PMID: 27766570.	27766570
				LncRNA-HIT	-------	-------	Promotes metastasis	Jia X, Wang Z, Qiu L, Yang Y, Wang Y, Chen Z, Liu Z, Yu L. Upregulation of LncRNA-HIT promotes migration and invasion of non-small cell lung cancer cells by association with ZEB1. Cancer Med. 2016 Dec;5(12):3555-3563. doi: 10.1002/cam4.948. Epub 2016 Oct 27. PMID: 27790864; PMCID: PMC5224854.	27790864
				MALAT1	-------	-------	Contributes to metastasis and invasion	Liu J, Peng WX, Mo YY, Luo D. MALAT1-mediated tumorigenesis. Front Biosci (Landmark Ed). 2017 Jan 1;22(1):66-80. doi: 10.2741/4472. PMID: 27814602.	27814602
				BCRP3, LINC00472, CHIAP2, BMS1P20 and UNQ6494)	-------	-------	Contributes to cancer cell proliferation and invasion	Sui J, Li YH, Zhang YQ, Li CY, Shen X, Yao WZ, Peng H, Hong WW, Yin LH, Pu YP, Liang GY. Integrated analysis of long non-coding RNA‑associated ceRNA network reveals potential lncRNA biomarkers in human lung adenocarcinoma. Int J Oncol. 2016 Nov;49(5):2023-2036. doi: 10.3892/ijo.2016.3716. Epub 2016 Sep 30. PMID: 27826625.	27826625
				PVT1, AFAP1-AS1, LINC01133, ANRIL, MEG3 and UCA1	-------	-------	Implicated in cancer progression	Wang M, Ma X, Zhu C, Guo L, Li Q, Liu M, Zhang J. The prognostic value of long non coding RNAs in non small cell lung cancer: A meta-analysis. Oncotarget. 2016 Dec 6;7(49):81292-81304. doi: 10.18632/oncotarget.13223. PMID: 27833074; PMCID: PMC5348393.	27833074
				Loc146880	-------	-------	Gene regulation, tumor proliferation	Deng X, Feng N, Zheng M, Ye X, Lin H, Yu X, Gan Z, Fang Z, Zhang H, Gao M, Zheng ZJ, Yu H, Ding W, Qian B. PM2.5 exposure-induced autophagy is mediated by lncRNA loc146880 which also promotes the migration and invasion of lung cancer cells. Biochim Biophys Acta Gen Subj. 2017 Feb;1861(2):112-125. doi: 10.1016/j.bbagen.2016.11.009. Epub 2016 Nov 9. PMID: 27836757.	27836757
				MEG3	-------	-------	Modulates cancer cell invasion and migration	Terashima M, Tange S, Ishimura A, Suzuki T. MEG3 Long Noncoding RNA Contributes to the Epigenetic Regulation of Epithelial-Mesenchymal Transition in Lung Cancer Cell Lines. J Biol Chem. 2017 Jan 6;292(1):82-99. doi: 10.1074/jbc.M116.750950. Epub 2016 Nov 16. PMID: 27852821; PMCID: PMC5217702.	27852821
				AK09398	-------	-------	Promotes cancer cell proliferation, invasion, and metastasis	Liu B, Liu X, Yang Y, Ge J, Li J. [Expression of LncRNA AK09398 and Relationship with Prognosis in Patients with Small Cell Lung Cancer]. Zhongguo Fei Ai Za Zhi. 2016 Nov 20;19(11):754-759. Chinese. doi: 10.3779/j.issn.1009-3419.2016.11.06. PMID: 27866518; PMCID: PMC5999643.	27866518
				ATB	-------	-------	involved in cancer progression	Ke L, Xu SB, Wang J, Jiang XL, Xu MQ. High expression of long non-coding RNA ATB indicates a poor prognosis and regulates cell proliferation and metastasis in non-small cell lung cancer. Clin Transl Oncol. 2017 May;19(5):599-605. doi: 10.1007/s12094-016-1572-3. Epub 2016 Nov 22. PMID: 27878433.	27878433
				linc00261	-------	-------	involved in cancer progression	Yu Y, Li L, Zheng Z, Chen S, Chen E, Hu Y. Long non-coding RNA linc00261 suppresses gastric cancer progression via promoting Slug degradation. J Cell Mol Med. 2017 May;21(5):955-967. doi: 10.1111/jcmm.13035. Epub 2016 Nov 23. PMID: 27878953; PMCID: PMC5387161.	27878953
				--------	mircoRNA-506-3p	-------	Facilitates cancer cell survival and growth	Guo S, Yang P, Jiang X, Li X, Wang Y, Zhang X, Sun B, Zhang Y, Jia Y. Genetic and epigenetic silencing of mircoRNA-506-3p enhances COTL1 oncogene expression to foster non-small lung cancer progression. Oncotarget. 2017 Jan 3;8(1):644-657. doi: 10.18632/oncotarget.13501. PMID: 27893417; PMCID: PMC5352185.	27893417
				lncRNA-LET	-------	Wnt/β-catenin	Regulates cancer cell proliferation and migration	Liu B, Pan CF, He ZC, Wang J, Wang PL, Ma T, Xia Y, Chen YJ. Long Noncoding RNA-LET Suppresses Tumor Growth and EMT in Lung Adenocarcinoma. Biomed Res Int. 2016;2016:4693471. doi: 10.1155/2016/4693471. Epub 2016 Nov 8. PMID: 27896272; PMCID: PMC5118531.	27896272
				H19	-------	-------	Associated with cancer progression	Wang Q, Cheng N, Li X, Pan H, Li C, Ren S, Su C, Cai W, Zhao C, Zhang L, Zhou C. Correlation of long non-coding RNA H19 expression with cisplatin-resistance and clinical outcome in lung adenocarcinoma. Oncotarget. 2017 Jan 10;8(2):2558-2567. doi: 10.18632/oncotarget.13708. PMID: 27911863; PMCID: PMC5356823.	27911863
				NEAT1	-------	-------	Associated with cancer cell proliferation and metastasis	Yang C, Li Z, Li Y, Xu R, Wang Y, Tian Y, Chen W. Long non-coding RNA NEAT1 overexpression is associated with poor prognosis in cancer patients: a systematic review and meta-analysis. Oncotarget. 2017 Jan 10;8(2):2672-2680. doi: 10.18632/oncotarget.13737. PMID: 27926523; PMCID: PMC5356832.	27926523
				TUG1	-------	ACTA2, FN1	Promotes cancer progression	W. Tang, Z. Shen, J. Guo, S. Sun, Screening of long non-coding RNA and TUG1 inhibits proliferation with TGF-β induction in patients with COPD, Int. J. Chronic Obstr. Pulm. Dis. 11 (2016) 2951–2964, https://doi.org/10.2147/COPD.S109570.	27932875
				lncRNA16	-------	-------	Involved in cancer metastasis	Zhu H, Zhang L, Yan S, Li W, Cui J, Zhu M, Xia N, Yang Y, Yuan J, Chen X, Luo J, Chen R, Xing R, Lu Y, Wu N. LncRNA16 is a potential biomarker for diagnosis of early-stage lung cancer that promotes cell proliferation by regulating the cell cycle. Oncotarget. 2017 Jan 31;8(5):7867-7877. doi: 10.18632/oncotarget.13980. PMID: 27999202; PMCID: PMC5352366.	27999202
				DUXAP10	-------	-------	Promotes cancer progression	Wei CC, Nie FQ, Jiang LL, Chen QN, Chen ZY, Chen X, Pan X, Liu ZL, Lu BB, Wang ZX. The pseudogene DUXAP10 promotes an aggressive phenotype through binding with LSD1 and repressing LATS2 and RRAD in non small cell lung cancer. Oncotarget. 2017 Jan 17;8(3):5233-5246. doi: 10.18632/oncotarget.14125. PMID: 28029651; PMCID: PMC5354904.	28029651
				LINC00227	-------	-------	involved in cancer progression	Ma P, Zhang M, Nie F, Huang Z, He J, Li W, Han L. Transcriptome analysis of EGFR tyrosine kinase inhibitors resistance associated long noncoding RNA in non-small cell lung cancer. Biomed Pharmacother. 2017 Mar;87:20-26. doi: 10.1016/j.biopha.2016.12.079. Epub 2016 Dec 29. PMID: 28040594.	28040594
				GAS5	miR-23a	-------	Modulatory role in cancer progression	Mei Y, Si J, Wang Y, Huang Z, Zhu H, Feng S, Wu X, Wu L. Long Noncoding RNA GAS5 Suppresses Tumorigenesis by Inhibiting miR-23a Expression in Non-Small Cell Lung Cancer. Oncol Res. 2017 Jul 5;25(6):1027-1037. doi: 10.3727/096504016X14822800040451. Epub 2017 Jan 5. PMID: 28059053; PMCID: PMC7841035.	28059053
				TUG1	-------	-------	Role in cancer progression and metastasis	Niu Y, Ma F, Huang W, Fang S, Li M, Wei T, Guo L. Long non-coding RNA TUG1 is involved in cell growth and chemoresistance of small cell lung cancer by regulating LIMK2b via EZH2. Mol Cancer. 2017 Jan 9;16(1):5. doi: 10.1186/s12943-016-0575-6. PMID: 28069000; PMCID: PMC5223434.	28069000
				BCAR4	-------	-------	Associated with cancer progression	Gong J, Zhang H, He L, Wang L, Wang J. Increased Expression of Long Non-Coding RNA BCAR4 Is Predictive of Poor Prognosis in Patients with Non-Small Cell Lung Cancer. Tohoku J Exp Med. 2017 Jan;241(1):29-34. doi: 10.1620/tjem.241.29. PMID: 28077810.	28077810
				LncRNA CCAT2	-------	-------	Modulates cancer cell proliferation and metastasis through FZD7 signaling pathway	Zhao Z, Wang J, Wang S, Chang H, Zhang T, Qu J. LncRNA CCAT2 promotes tumorigenesis by over-expressed Pokemon in non-small cell lung cancer. Biomed Pharmacother. 2017 Mar;87:692-697. doi: 10.1016/j.biopha.2016.12.122. Epub 2017 Jan 12. PMID: 28088736.	28088736
				LINC00152	-------	-------	Enhances cancer cell growth and metastasis	Chen QN, Chen X, Chen ZY, Nie FQ, Wei CC, Ma HW, Wan L, Yan S, Ren SN, Wang ZX. Long intergenic non-coding RNA 00152 promotes lung adenocarcinoma proliferation via interacting with EZH2 and repressing IL24 expression. Mol Cancer. 2017 Jan 21;16(1):17. doi: 10.1186/s12943-017-0581-3. PMID: 28109288; PMCID: PMC5251237.	28109288
				GAS5	miR-135b	-------	Regulates proliferation	Xue Y, Ni T, Jiang Y, Li Y. Long Noncoding RNA GAS5 Inhibits Tumorigenesis and Enhances Radiosensitivity by Suppressing miR-135b Expression in Non-Small Cell Lung Cancer. Oncol Res. 2017 Sep 21;25(8):1305-1316. doi: 10.3727/096504017X14850182723737. Epub 2017 Jan 23. PMID: 28117028; PMCID: PMC7841232.	28117028
				LINC01186	-------	TGF-β/SMAD3	Promotes cancer progression	Hao Y, Yang X, Zhang D, Luo J, Chen R. Long noncoding RNA LINC01186, regulated by TGF-β/SMAD3, inhibits migration and invasion through Epithelial-Mesenchymal-Transition in lung cancer. Gene. 2017 Apr 15;608:1-12. doi: 10.1016/j.gene.2017.01.023. Epub 2017 Jan 22. PMID: 28119085.	28119085
				FOXD2-AS1	-------	Wnt/β-catenin	Promotes non-small cell lung cancer progression via Wnt/β-catenin signaling	Rong L, Zhao R, Lu J. Highly expressed long non-coding RNA FOXD2-AS1 promotes non-small cell lung cancer progression via Wnt/β-catenin signaling. Biochem Biophys Res Commun. 2017 Mar 11;484(3):586-591. doi: 10.1016/j.bbrc.2017.01.141. Epub 2017 Jan 26. PMID: 28132805.	28132805
				lncRNA SNHG1	miR-101-3p	Wnt/β-catenin	contributes to progression of non-small cell lung cancer	Cui Y, Zhang F, Zhu C, Geng L, Tian T, Liu H. Upregulated lncRNA SNHG1 contributes to progression of non-small cell lung cancer through inhibition of miR-101-3p and activation of Wnt/β-catenin signaling pathway. Oncotarget. 2017 Mar 14;8(11):17785-17794. doi: 10.18632/oncotarget.14854. PMID: 28147312; PMCID: PMC5392286.	28147312
				VELUCT	-------	-------	Regulates cell differentiation and proliferation	Seiler J, Breinig M, Caudron-Herger M, Polycarpou-Schwarz M, Boutros M, Diederichs S. The lncRNA VELUCT strongly regulates viability of lung cancer cells despite its extremely low abundance. Nucleic Acids Res. 2017 May 19;45(9):5458-5469. doi: 10.1093/nar/gkx076. PMID: 28160600; PMCID: PMC5435915.	28160600
				LINC00858	miR-422a	-------	Role in cancer progression not specified	Zhu SP, Wang JY, Wang XG, Zhao JP. Long intergenic non-protein coding RNA 00858 functions as a competing endogenous RNA for miR-422a to facilitate the cell growth in non-small cell lung cancer. Aging (Albany NY). 2017 Feb 6;9(2):475-486. doi: 10.18632/aging.101171. PMID: 28177876; PMCID: PMC5361675.	28177876
				CCAT1	-------	-------	involved in cancer progression	Lu L, Qi H, Luo F, Xu H, Ling M, Qin Y, Yang P, Liu X, Yang Q, Xue J, Chen C, Lu J, Xiang Q, Liu Q, Bian Q. Feedback circuitry via let-7c between lncRNA CCAT1 and c-Myc is involved in cigarette smoke extract-induced malignant transformation of HBE cells. Oncotarget. 2017 Mar 21;8(12):19285-19297. doi: 10.18632/oncotarget.15195. PMID: 28184029; PMCID: PMC5386684.	28184029
				FAM83H-AS1	-------	-------	Implicated in cancer progression	Zhang J, Feng S, Su W, Bai S, Xiao L, Wang L, Thomas DG, Lin J, Reddy RM, Carrott PW, Lynch WR, Chang AC, Beer DG, Guo YM, Chen G. Overexpression of FAM83H-AS1 indicates poor patient survival and knockdown impairs cell proliferation and invasion via MET/EGFR signaling in lung cancer. Sci Rep. 2017 Feb 15;7:42819. doi: 10.1038/srep42819. PMID: 28198463; PMCID: PMC5309882.	28198463
				AGAP2-AS1	-------	-------	Associated with oncogenic activities and tumor progression	Qi F, Liu X, Wu H, Yu X, Wei C, Huang X, Ji G, Nie F, Wang K. Long noncoding AGAP2-AS1 is activated by SP1 and promotes cell proliferation and invasion in gastric cancer. J Hematol Oncol. 2017 Feb 16;10(1):48. doi: 10.1186/s13045-017-0420-4. PMID: 28209205; PMCID: PMC5314629.	28209205
				TRPM2-AS	-------	-------	Contributes to cancer progression	Huang C, Qin Y, Liu H, Liang N, Chen Y, Ma D, Han Z, Xu X, Zhou X, He J, Li S. Downregulation of a novel long noncoding RNA TRPM2-AS promotes apoptosis in non-small cell lung cancer. Tumour Biol. 2017 Feb;39(2):1010428317691191. doi: 10.1177/1010428317691191. PMID: 28231726.	28231726
				SFTA1P	-------	-------	Contributes to cell proliferation and metastasis	Zhang H, Xiong Y, Xia R, Wei C, Shi X, Nie F. The pseudogene-derived long noncoding RNA SFTA1P is down-regulated and suppresses cell migration and invasion in lung adenocarcinoma. Tumour Biol. 2017 Feb;39(2):1010428317691418. doi: 10.1177/1010428317691418. PMID: 28231733.	28231733
				XIST	miR-449a	-------	Functions in cancer progression	Zhang YL, Li XB, Hou YX, Fang NZ, You JC, Zhou QH. The lncRNA XIST exhibits oncogenic properties via regulation of miR-449a and Bcl-2 in human non-small cell lung cancer. Acta Pharmacol Sin. 2017 Mar;38(3):371-381. doi: 10.1038/aps.2016.133. Epub 2017 Jan 9. Erratum in: Acta Pharmacol Sin. 2017 Mar;38(3):443. PMID: 28248928; PMCID: PMC5342664.	28248928
				MALAT1	-------	-------	Involved in cancer metastasis	Wang JZ, Xiang JJ, Wu LG, Bai YS, Chen ZW, Yin XQ, Wang Q, Guo WH, Peng Y, Guo H, Xu P. A genetic variant in long non-coding RNA MALAT1 associated with survival outcome among patients with advanced lung adenocarcinoma: a survival cohort analysis. BMC Cancer. 2017 Mar 3;17(1):167. doi: 10.1186/s12885-017-3151-6. PMID: 28253859; PMCID: PMC5335789.	28253859
				HOTTIP, HOTAIT, H19, ANRIL, CCAT2, MALAT1, MEG3, and POLR2E	-------	-------	Both implicated in promoting cancer progression via epigenetic and cellular pathways.	Gong WJ, Peng JB, Yin JY, Li XP, Zheng W, Xiao L, Tan LM, Xiao D, Chen YX, Li X, Zhou HH, Liu ZQ. Association between well-characterized lung cancer lncRNA polymorphisms and platinum-based chemotherapy toxicity in Chinese patients with lung cancer. Acta Pharmacol Sin. 2017 Apr;38(4):581-590. doi: 10.1038/aps.2016.164. Epub 2017 Mar 6. PMID: 28260796; PMCID: PMC5386317.	28260796
				LncRNA MEG3	-------	-------	Promotes cancer cell proliferation and invasion	Zhou C, Huang C, Wang J, Huang H, Li J, Xie Q, Liu Y, Zhu J, Li Y, Zhang D, Zhu Q, Huang C. LncRNA MEG3 downregulation mediated by DNMT3b contributes to nickel malignant transformation of human bronchial epithelial cells via modulating PHLPP1 transcription and HIF-1α translation. Oncogene. 2017 Jul 6;36(27):3878-3889. doi: 10.1038/onc.2017.14. Epub 2017 Mar 6. PMID: 28263966; PMCID: PMC5525547.	28263966
				linc00312	-------	-------	Contributes to cancer progression	Zhu Q, Lv T, Wu Y, Shi X, Liu H, Song Y. Long non-coding RNA 00312 regulated by HOXA5 inhibits tumour proliferation and promotes apoptosis in Non-small cell lung cancer. J Cell Mol Med. 2017 Sep;21(9):2184-2198. doi: 10.1111/jcmm.13142. Epub 2017 Mar 24. PMID: 28338293; PMCID: PMC5571553.	28338293
				GAS5	-------	-------	involved in cancer progression	Tan Q, Zuo J, Qiu S, Yu Y, Zhou H, Li N, Wang H, Liang C, Yu M, Tu J. Identification of circulating long non-coding RNA GAS5 as a potential biomarker for non-small cell lung cancer diagnosisnon-small cell lung cancer, long non-coding RNA, plasma, GAS5, biomarker. Int J Oncol. 2017 May;50(5):1729-1738. doi: 10.3892/ijo.2017.3925. Epub 2017 Mar 22. PMID: 28339045.	28339045
				linc-ROR	miR-145	-------	Contributes to cancer progression	Pan Y, Chen J, Tao L, Zhang K, Wang R, Chu X, Chen L. Long noncoding RNA ROR regulates chemoresistance in docetaxel-resistant lung adenocarcinoma cells via epithelial mesenchymal transition pathway. Oncotarget. 2017 May 16;8(20):33144-33158. doi: 10.18632/oncotarget.16562. PMID: 28388536; PMCID: PMC5464857.	28388536
				LncRNA PRAL	-------	-------	Gene expression regulation, cell proliferation	Su P, Wang F, Qi B, Wang T, Zhang S. P53 Regulation-Association Long Non-Coding RNA (LncRNA PRAL) Inhibits Cell Proliferation by Regulation of P53 in Human Lung Cancer. Med Sci Monit. 2017 Apr 11;23:1751-1758. doi: 10.12659/msm.900205. PMID: 28396580; PMCID: PMC5398470.	28396580
				SNHG1	-------	-------	Regulates transcription and cell differentiation	Zhang HY, Yang W, Zheng FS, Wang YB, Lu JB. Long non-coding RNA SNHG1 regulates zinc finger E-box binding homeobox 1 expression by interacting with TAp63 and promotes cell metastasis and invasion in Lung squamous cell carcinoma. Biomed Pharmacother. 2017 Jun;90:650-658. doi: 10.1016/j.biopha.2017.03.104. Epub 2017 Apr 14. PMID: 28415044.	28415044
				LUCAT1	-------	-------	Role in cancer progression	Sun Y, Jin SD, Zhu Q, Han L, Feng J, Lu XY, Wang W, Wang F, Guo RH. Long non-coding RNA LUCAT1 is associated with poor prognosis in human non-small lung cancer and regulates cell proliferation via epigenetically repressing p21 and p57 expression. Oncotarget. 2017 Apr 25;8(17):28297-28311. doi: 10.18632/oncotarget.16044. PMID: 28423699; PMCID: PMC5438651.	28423699
				Long intergenic noncoding RNA 00673	-------	-------	Involved in cancer metastasis	Ma C, Wu G, Zhu Q, Liu H, Yao Y, Yuan D, Liu Y, Lv T, Song Y. Long intergenic noncoding RNA 00673 promotes non-small-cell lung cancer metastasis by binding with EZH2 and causing epigenetic silencing of HOXA5. Oncotarget. 2017 May 16;8(20):32696-32705. doi: 10.18632/oncotarget.16158. PMID: 28423732; PMCID: PMC5464820.	28423732
				lncRNA-HIT	-------	FOXM1, SKP2, NELL2 and DOK1	Development of non-small cell lung cancer	Yu L, Fang F, Lu S, Li X, Yang Y, Wang Z. lncRNA-HIT promotes cell proliferation of non-small cell lung cancer by association with E2F1. Cancer Gene Ther. 2017 May;24(5):221-226. doi: 10.1038/cgt.2017.10. Epub 2017 Apr 21. PMID: 28429752.	28429752
				HAGLR	-------	-------	involved in cancer progression	Lu C, Ma J, Cai D. Increased HAGLR expression promotes non-small cell lung cancer proliferation and invasion via enhanced de novo lipogenesis. Tumour Biol. 2017 Apr;39(4):1010428317697574. doi: 10.1177/1010428317697574. PMID: 28443464.	28443464
				XIST	miR-186-5p	-------	Tumor suppressor gene	Wang H, Shen Q, Zhang X, Yang C, Cui S, Sun Y, Wang L, Fan X, Xu S. The Long Non-Coding RNA XIST Controls Non-Small Cell Lung Cancer Proliferation and Invasion by Modulating miR-186-5p. Cell Physiol Biochem. 2017;41(6):2221-2229. doi: 10.1159/000475637. Epub 2017 Apr 25. PMID: 28448993.	28448993
				ROR	-------	PI3K/Akt/mTOR	Regulates angiogenesis	Shi H, Pu J, Zhou XL, Ning YY, Bai C. Silencing long non-coding RNA ROR improves sensitivity of non-small-cell lung cancer to cisplatin resistance by inhibiting PI3K/Akt/mTOR signaling pathway. Tumour Biol. 2017 May;39(5):1010428317697568. doi: 10.1177/1010428317697568. PMID: 28459375.	28459375
				DDX23-Linc00630-HDAC1	-------	-------	involved in cancer progression	Mao G, Jin H, Wu L. DDX23-Linc00630-HDAC1 axis activates the Notch pathway to promote metastasis. Oncotarget. 2017 Jun 13;8(24):38937-38949. doi: 10.18632/oncotarget.17156. PMID: 28473661; PMCID: PMC5503584.	28473661
				CRNDE	-------	PI3K/AKT	involved in cancer progression	Liu XX, Xiong HP, Huang JS, Qi K, Xu JJ. Highly expressed long non-coding RNA CRNDE promotes cell proliferation through PI3K/AKT signalling in non-small cell lung carcinoma. Clin Exp Pharmacol Physiol. 2017 Aug;44(8):895-902. doi: 10.1111/1440-1681.12780. PMID: 28477368.	28477368
				--------	miR-138	-------	Promotes cancer progression	Ye Z, Fang B, Pan J, Zhang N, Huang J, Xie C, Lou T, Cao Z. miR-138 suppresses the proliferation, metastasis and autophagy of non-small cell lung cancer by targeting Sirt1. Oncol Rep. 2017 Jun;37(6):3244-3252. doi: 10.3892/or.2017.5619. Epub 2017 May 3. PMID: 28498463; PMCID: PMC5442395.	28498463
				XLOC_008466	miR-874	-------	Impacts chromatin regulation	Yang R, Li P, Zhang G, Lu C, Wang H, Zhao G. Long Non-Coding RNA XLOC_008466 Functions as an Oncogene in Human Non-Small Cell Lung Cancer by Targeting miR-874. Cell Physiol Biochem. 2017;42(1):126-136. doi: 10.1159/000477121. Epub 2017 May 12. Retraction in: Cell Physiol Biochem. 2023 Dec 31;57(6):541. PMID: 28501870.	28501870
				BCAR4	-------	-------	Associated with cancer progression	Li N, Gao WJ, Liu NS. LncRNA BCAR4 promotes proliferation, invasion and metastasis of non-small cell lung cancer cells by affecting epithelial-mesenchymal transition. Eur Rev Med Pharmacol Sci. 2017 May;21(9):2075-2086. PMID: 28537678.	28537678
				LINC01512	-------	-------	Role in cancer progression and metastasis	Chen J, Zhang F, Wang J, Hu L, Chen J, Xu G, Wang Y. LncRNA LINC01512 Promotes the Progression and Enhances Oncogenic Ability of Lung Adenocarcinoma. J Cell Biochem. 2017 Oct;118(10):3102-3110. doi: 10.1002/jcb.26178. Epub 2017 Jun 22. PMID: 28569418; PMCID: PMC5575493.	28569418
				TUBA4B	-------	-------	Contributes to cancer progression	Zhu FF, Zheng FY, Wang HO, Zheng JJ, Zhang Q. Downregulation of lncRNA TUBA4B is Associated with Poor Prognosis for Epithelial Ovarian Cancer. Pathol Oncol Res. 2018 Apr;24(2):419-425. doi: 10.1007/s12253-017-0258-7. Epub 2017 Jun 3. PMID: 28578489.	28578489
				LINC00152	-------	-------	involved in cancer progression	Feng S, Zhang J, Su W, Bai S, Xiao L, Chen X, Lin J, Reddy RM, Chang AC, Beer DG, Chen G. Overexpression of LINC00152 correlates with poor patient survival and knockdown impairs cell proliferation in lung cancer. Sci Rep. 2017 Jun 7;7(1):2982. doi: 10.1038/s41598-017-03043-x. PMID: 28592840; PMCID: PMC5462773.	28592840
				long non-coding RNA KCNQ1OT1	-------	-------	Role in promoting or inhibiting cancer progression	Ren K, Xu R, Huang J, Zhao J, Shi W. Knockdown of long non-coding RNA KCNQ1OT1 depressed chemoresistance to paclitaxel in lung adenocarcinoma. Cancer Chemother Pharmacol. 2017 Aug;80(2):243-250. doi: 10.1007/s00280-017-3356-z. Epub 2017 Jun 9. PMID: 28600629.	28600629
				lncRNA H19	miR-200b	-------	Contributes to cancer progression	Zhou W, Ye XL, Xu J, Cao MG, Fang ZY, Li LY, Guan GH, Liu Q, Qian YH, Xie D. The lncRNA H19 mediates breast cancer cell plasticity during EMT and MET plasticity by differentially sponging miR-200b/c and let-7b. Sci Signal. 2017 Jun 13;10(483):eaak9557. doi: 10.1126/scisignal.aak9557. PMID: 28611183.	28611183
				NEAT1 and MALAT1	-------	-------	Implicated in cancer progression	Jen J, Tang YA, Lu YH, Lin CC, Lai WW, Wang YC. Oct4 transcriptionally regulates the expression of long non-coding RNAs NEAT1 and MALAT1 to promote lung cancer progression. Mol Cancer. 2017 Jun 14;16(1):104. doi: 10.1186/s12943-017-0674-z. PMID: 28615056; PMCID: PMC5471675.	28615056
				AGAP2-AS1	-------	-------	Involved in cell signaling	Fan KJ, Liu Y, Yang B, Tian XD, Li CR, Wang B. Prognostic and diagnostic significance of long non-coding RNA AGAP2-AS1 levels in patients with non-small cell lung cancer. Eur Rev Med Pharmacol Sci. 2017 May;21(10):2392-2396. PMID: 28617550.	28617550
				MALAT-1	-------	-------	Implicated in cancer progression	Zhang R, Xia Y, Wang Z, Zheng J, Chen Y, Li X, Wang Y, Ming H. Serum long non coding RNA MALAT-1 protected by exosomes is up-regulated and promotes cell proliferation and migration in non-small cell lung cancer. Biochem Biophys Res Commun. 2017 Aug 19;490(2):406-414. doi: 10.1016/j.bbrc.2017.06.055. Epub 2017 Jun 13. PMID: 28623135.	28623135
				LncRNA MALAT-1	miR-200a	-------	Promotes cancer progression	Zhang QQ, Cui YH, Wang Y, Kou WZ, Cao F, Cao XJ, Miao ZH, Kang XH. [Mechanism of long non-coding RNA-metastasis associated lung adenocarcinoma transcript 1 induced invasion and metastasis of esophageal cancer cell EC-109]. Zhonghua Zhong Liu Za Zhi. 2017 Jun 23;39(6):405-411. Chinese. doi: 10.3760/cma.j.issn.0253-3766.2017.06.002. PMID: 28635228.	28635228
				Long non-coding RNA ATB	miR-200b	Kindlin-2	Promotes cancer progression	Li Z, Wu X, Gu L, Shen Q, Luo W, Deng C, Zhou Q, Chen X, Li Y, Lim Z, Wang X, Wang J, Yang X. Long non-coding RNA ATB promotes malignancy of esophageal squamous cell carcinoma by regulating miR-200b/Kindlin-2 axis. Cell Death Dis. 2017 Jun 22;8(6):e2888. doi: 10.1038/cddis.2017.245. PMID: 28640252; PMCID: PMC5520904.	28640252
				HOTAIR	-------	-------	Roles in Lung cancer progression	Tan N, Li L, Bai L, Zhao K. [Expression of Serum LncRNA HOTAIR in Non-small Cell Lung Cancer and Its Clinical Significance]. Zhongguo Fei Ai Za Zhi. 2017 Jun 20;20(6):402-406. Chinese. doi: 10.3779/j.issn.1009-3419.2017.06.06. PMID: 28641698; PMCID: PMC5973358.	28641698
				BC200 (BCYRN1)	-------	-------	Regulates cell proliferation and survival	Booy EP, McRae EK, Koul A, Lin F, McKenna SA. The long non-coding RNA BC200 (BCYRN1) is critical for cancer cell survival and proliferation. Mol Cancer. 2017 Jun 26;16(1):109. doi: 10.1186/s12943-017-0679-7. PMID: 28651607; PMCID: PMC5483959.	28651607
				FOXD3-AS1	miR-150	-------	Enhances cancer cell invasion and metastasis	Zhang D, Lee H, Haspel JA, Jin Y. Long noncoding RNA FOXD3-AS1 regulates oxidative stress-induced apoptosis via sponging microRNA-150. FASEB J. 2017 Oct;31(10):4472-4481. doi: 10.1096/fj.201700091R. Epub 2017 Jun 27. PMID: 28655711; PMCID: PMC5602897.	28655711
				lncRNA XIST	miR-140	iASPP	Functions as a tumor suppressor in various cancers	Tang Y, He R, An J, Deng P, Huang L, Yang W. lncRNA XIST interacts with miR-140 to modulate lung cancer growth by targeting iASPP. Oncol Rep. 2017 Aug;38(2):941-948. doi: 10.3892/or.2017.5751. Epub 2017 Jun 26. PMID: 28656261.	28656261
				XIST	miR-140	iASPP	Modulates miR-140 expression in cancer progression	Tang Y, He R, An J, Deng P, Huang L, Yang W. lncRNA XIST interacts with miR-140 to modulate lung cancer growth by targeting iASPP. Oncol Rep. 2017 Aug;38(2):941-948. doi: 10.3892/or.2017.5751. Epub 2017 Jun 26. PMID: 28656261.	28656261
				RPM2-AS	-------	p53- p66shc	Associated with cancer progression	Ma LY, Xie XW, Ma L, Pang JL, Xiong XM, Zheng HD, Shen XL, Wen ZG, Wang HY. Downregulated long non-coding RNA TRPM2-AS inhibits cisplatin resistance of non-small cell lung cancer cells via activation of p53- p66shc pathway. Eur Rev Med Pharmacol Sci. 2017 Jun;21(11):2626-2634. PMID: 28678322.	28678322
				--------	miR-21	PTEN	implicated in cancer cell migration and invasion	Cao L, Chen J, Ou B, Liu C, Zou Y, Chen Q. GAS5 knockdown reduces the chemo-sensitivity of non-small cell lung cancer (NSCLC) cell to cisplatin (DDP) through regulating miR-21/PTEN axis. Biomed Pharmacother. 2017 Sep;93:570-579. doi: 10.1016/j.biopha.2017.06.089. Epub 2017 Jul 4. PMID: 28686971.	28686971
				linc00673	miR-150-5p	-------	Contributes to cancer progression	Lu W, Zhang H, Niu Y, Wu Y, Sun W, Li H, Kong J, Ding K, Shen HM, Wu H, Xia D, Wu Y. Long non-coding RNA linc00673 regulated non-small cell lung cancer proliferation, migration, invasion and epithelial mesenchymal transition by sponging miR-150-5p. Mol Cancer. 2017 Jul 11;16(1):118. doi: 10.1186/s12943-017-0685-9. Erratum in: Mol Cancer. 2017 Aug 29;16(1):144. PMID: 28697764; PMCID: PMC5504775.	28697764
				HOXA11-AS	-------	-------	Involved in cancer progression	Zhang Y, Chen WJ, Gan TQ, Zhang XL, Xie ZC, Ye ZH, Deng Y, Wang ZF, Cai KT, Li SK, Luo DZ, Chen G. Clinical Significance and Effect of lncRNA HOXA11-AS in NSCLC: A Study Based on Bioinformatics, In Vitro and in Vivo Verification. Sci Rep. 2017 Jul 17;7(1):5567. doi: 10.1038/s41598-017-05856-2. PMID: 28717185; PMCID: PMC5514100.	28717185
				PVT1	miR-200a and miR-200b	-------	Contributes to cancer progression	Chen W, Zhu H, Yin L, Wang T, Wu J, Xu J, Tao H, Liu J, He X. lncRNA-PVT1 Facilitates Invasion Through Upregulation of MMP9 in Nonsmall Cell Lung Cancer Cell. DNA Cell Biol. 2017 Sep;36(9):787-793. doi: 10.1089/dna.2017.3725. Epub 2017 Jul 21. PMID: 28731781.	28731781
				EINCR1	-------	-------	Involved in lipid metabolism	Nowicki-Osuch K, Li Y, Challinor M, Gerrard DT, Hanley NA, Sharrocks AD. EINCR1 is an EGF inducible lincRNA overexpressed in lung adenocarcinomas. PLoS One. 2017 Jul 21;12(7):e0181902. doi: 10.1371/journal.pone.0181902. PMID: 28732076; PMCID: PMC5521836.	28732076
				MALAT-1	miR-101-3p	PI3K/AKT	Contribute to cancer progression	Zhang X, He X, Liu Y, Zhang H, Chen H, Guo S, Liang Y. MiR-101-3p inhibits the growth and metastasis of non-small cell lung cancer through blocking PI3K/AKT signal pathway by targeting MALAT-1. Biomed Pharmacother. 2017 Sep;93:1065-1073. doi: 10.1016/j.biopha.2017.07.005. Epub 2017 Jul 18. PMID: 28738500.	28738500
				lncRNA UCA1	miR-144	-------	Contributes to cancer progression	Li D, Li H, Yang Y, Kang L. Long Noncoding RNA Urothelial Carcinoma-Associated 1 Promotes the Proliferation and Metastasis of Human Lung Tumor Cells by Regulating MicroRNA-144. Oncol Res. 2018 May 7;26(4):537-546. doi: 10.3727/096504017X15009792179602. Epub 2017 Aug 1. PMID: 28762326; PMCID: PMC7844600.	28762326
				NEAT1	miR-181a-5p	-------	Contributes to cancer progression	Li S, Yang J, Xia Y, Fan Q, Yang KP. Long Noncoding RNA NEAT1 Promotes Proliferation and Invasion via Targeting miR-181a-5p in Non-Small Cell Lung Cancer. Oncol Res. 2018 Mar 5;26(2):289-296. doi: 10.3727/096504017X15009404458675. Epub 2017 Jul 25. PMID: 28762332; PMCID: PMC7844613.	28762332
				RP11-713B9.1	-------	-------	Contributes to cancer progression	Cai J, Wang X, Huang H, Wang M, Zhang Z, Hu Y, Yu S, Yang Y, Yang J. Down-regulation of long noncoding RNA RP11-713B9.1 contributes to the cell viability in non‑small cell lung cancer (NSCLC). Mol Med Rep. 2017 Sep;16(3):3694-3700. doi: 10.3892/mmr.2017.7026. Epub 2017 Jul 17. PMID: 28765887.	28765887
				MEG3	-------	-------	Implicated in cancer progression and metastasis	Zhang Z, Liu T, Wang K, Qu X, Pang Z, Liu S, Liu Q, Du J. Down-regulation of long non-coding RNA MEG3 indicates an unfavorable prognosis in non-small cell lung cancer: Evidence from the GEO database. Gene. 2017 Sep 30;630:49-58. doi: 10.1016/j.gene.2017.08.001. Epub 2017 Aug 4. PMID: 28782577.	28782577
				LINC00152	-------	EGFR/PI3K/AKT	involved in cancer progression	Zhang Y, Xiang C, Wang Y, Duan Y, Liu C, Jin Y, Zhang Y. lncRNA LINC00152 knockdown had effects to suppress biological activity of lung cancer via EGFR/PI3K/AKT pathway. Biomed Pharmacother. 2017 Oct;94:644-651. doi: 10.1016/j.biopha.2017.07.120. Epub 2017 Aug 5. PMID: 28787699.	28787699
				DLEU2, SNHG12, HCP5, and LINC00472	-------	-------	Enhances cancer cell migration and invasion	Zhu TG, Xiao X, Wei Q, Yue M, Zhang LX. Revealing potential long non-coding RNA biomarkers in lung adenocarcinoma using long non-coding RNA-mediated competitive endogenous RNA network. Braz J Med Biol Res. 2017 Aug 7;50(9):e6297. doi: 10.1590/1414-431X20176297. PMID: 28793054; PMCID: PMC5572850.	28793054
				SPRY4-IT1 and EZH2	-------	-------	Potential lncRNA involved in lung cancer progression	Wen X, Han XR, Wang YJ, Fan SH, Zhuang J, Zhang ZF, Shan Q, Li MQ, Hu B, Sun CH, Wu Q, Tan JH, Wu DM, Lu J, Zheng YL. Effects of long noncoding RNA SPRY4-IT1-mediated EZH2 on the invasion and migration of lung adenocarcinoma. J Cell Biochem. 2018 Feb;119(2):1827-1840. doi: 10.1002/jcb.26344. Epub 2017 Sep 18. Retraction in: J Cell Biochem. 2021 Nov;122 Suppl 1:S68. PMID: 28796375.	28796375
				RNA H19	miR-21	-------	Associated with inflammation	Zhou Y, Sheng B, Xia Q, Guan X, Zhang Y. Association of long non-coding RNA H19 and microRNA-21 expression with the biological features and prognosis of non-small cell lung cancer. Cancer Gene Ther. 2017 Aug;24(8):317-324. doi: 10.1038/cgt.2017.20. Epub 2017 Aug 11. PMID: 28799568.	28799568
				HOXD-AS1	miR-130a-3p	-------	Promotes cancer progression	Wang H, Huo X, Yang XR, He J, Cheng L, Wang N, Deng X, Jin H, Wang N, Wang C, Zhao F, Fang J, Yao M, Fan J, Qin W. STAT3-mediated upregulation of lncRNA HOXD-AS1 as a ceRNA facilitates liver cancer metastasis by regulating SOX4. Mol Cancer. 2017 Aug 14;16(1):136. doi: 10.1186/s12943-017-0680-1. PMID: 28810927; PMCID: PMC5558651.	28810927
				lncRNA-PNUTS	-------	-------	Roles in Lung cancer progression	Grelet S, Link LA, Howley B, Obellianne C, Palanisamy V, Gangaraju VK, Diehl JA, Howe PH. A regulated PNUTS mRNA to lncRNA splice switch mediates EMT and tumour progression. Nat Cell Biol. 2017 Sep;19(9):1105-1115. doi: 10.1038/ncb3595. Epub 2017 Aug 21. Erratum in: Nat Cell Biol. 2017 Nov 29;19(12 ):1443. PMID: 28825698; PMCID: PMC5578890.	28825698
				Malat1	-------	-------	Implicated in cancer metastasis	Zhang X, Hamblin MH, Yin KJ. The long noncoding RNA Malat1: Its physiological and pathophysiological functions. RNA Biol. 2017 Dec 2;14(12):1705-1714. doi: 10.1080/15476286.2017.1358347. Epub 2017 Oct 6. PMID: 28837398; PMCID: PMC5731810.	28837398
				MIAT	miR-150	-------	Tumor suppressor; induces apoptosis	Zhang HY, Zheng FS, Yang W, Lu JB. The long non-coding RNA MIAT regulates zinc finger E-box binding homeobox 1 expression by sponging miR-150 and promoteing cell invasion in non-small-cell lung cancer. Gene. 2017 Oct 30;633:61-65. doi: 10.1016/j.gene.2017.08.009. Epub 2017 Aug 24. PMID: 28843520.	28843520
				PVT1	miR-195	-------	Involved in stem cell self-renewal	Wu D, Li Y, Zhang H, Hu X. Knockdown of Lncrna PVT1 Enhances Radiosensitivity in Non-Small Cell Lung Cancer by Sponging Mir-195. Cell Physiol Biochem. 2017;42(6):2453-2466. doi: 10.1159/000480209. Epub 2017 Aug 22. PMID: 28848163.	28848163
				linc00312 and linc00673	-------	-------	Role in cancer progression	Tan Q, Yu Y, Li N, Jing W, Zhou H, Qiu S, Liang C, Yu M, Tu J. Identification of long non-coding RNA 00312 and 00673 in human NSCLC tissues. Mol Med Rep. 2017 Oct;16(4):4721-4729. doi: 10.3892/mmr.2017.7196. Epub 2017 Aug 9. PMID: 28849087; PMCID: PMC5647024.	28849087
				FAL1	-------	PTEN/AKT	Regulates cell cycle and differentiation	Pan C, Yao G, Liu B, Ma T, Xia Y, Wei K, Wang J, Xu J, Chen L, Chen Y. Long Noncoding RNA FAL1 Promotes Cell Proliferation, Invasion and Epithelial-Mesenchymal Transition Through the PTEN/AKT Signaling Axis in Non-Small Cell Lung Cancer. Cell Physiol Biochem. 2017;43(1):339-352. doi: 10.1159/000480414. Epub 2017 Aug 31. PMID: 28854421.	28854421
				FEZF1-AS1	-------	-------	Promotes cancer progression	He R, Zhang FH, Shen N. LncRNA FEZF1-AS1 enhances epithelial-mesenchymal transition (EMT) through suppressing E-cadherin and regulating WNT pathway in non-small cell lung cancer (NSCLC). Biomed Pharmacother. 2017 Nov;95:331-338. doi: 10.1016/j.biopha.2017.08.057. Epub 2017 Sep 12. PMID: 28858731.	28858731
				SNHG12	miR-138	-------	Implicated in cancer progression	Wang X, Qi G, Zhang J, Wu J, Zhou N, Li L, Ma J. Knockdown of Long Noncoding RNA Small Nucleolar RNA Host Gene 12 Inhibits Cell Growth and Induces Apoptosis by Upregulating miR-138 in Nonsmall Cell Lung Cancer. DNA Cell Biol. 2017 Nov;36(11):892-900. doi: 10.1089/dna.2017.3830. Epub 2017 Sep 5. PMID: 28872894.	28872894
				SOX21-AS1	-------	-------	Implicated in tumor progression and metastasis	Lu X, Huang C, He X, Liu X, Ji J, Zhang E, Wang W, Guo R. A Novel Long Non-Coding RNA, SOX21-AS1, Indicates a Poor Prognosis and Promotes Lung Adenocarcinoma Proliferation. Cell Physiol Biochem. 2017;42(5):1857-1869. doi: 10.1159/000479543. Epub 2017 Jul 27. PMID: 28873379.	28873379
				BLACAT1	miR-144	-------	Multiple lncRNAs with potential roles in tumorigenesis and metastasis.	Ye JR, Liu L, Zheng F. Long Noncoding RNA Bladder Cancer Associated Transcript 1 Promotes the Proliferation, Migration, and Invasion of Nonsmall Cell Lung Cancer Through Sponging miR-144. DNA Cell Biol. 2017 Oct;36(10):845-852. doi: 10.1089/dna.2017.3854. Epub 2017 Sep 8. PMID: 28885863.	28885863
				MALAT1	miR-129-5p	-------	Regulates alternative splicing of genes involved in cancer	Zuo Y, Li Y, Zhou Z, Ma M, Fu K. Long non-coding RNA MALAT1 promotes proliferation and invasion via targeting miR-129-5p in triple-negative breast cancer. Biomed Pharmacother. 2017 Nov;95:922-928. doi: 10.1016/j.biopha.2017.09.005. Epub 2017 Sep 12. PMID: 28915533.	28915533
				MetaLnc9	-------	-------	Involved in cancer progression	Yu T, Zhao Y, Hu Z, Li J, Chu D, Zhang J, Li Z, Chen B, Zhang X, Pan H, Li S, Lin H, Liu L, Yan M, He X, Yao M. MetaLnc9 Facilitates Lung Cancer Metastasis via a PGK1-Activated AKT/mTOR Pathway. Cancer Res. 2017 Nov 1;77(21):5782-5794. doi: 10.1158/0008-5472.CAN-17-0671. Epub 2017 Sep 18. PMID: 28923857.	28923857
				LINC00968	-------	Wnt/β-catenin	Associated with tumor growth and metastasis	Wang Y, Zhou J, Xu YJ, Hu HB. Long non-coding RNA LINC00968 acts as oncogene in NSCLC by activating the Wnt signaling pathway. J Cell Physiol. 2018 Apr;233(4):3397-3406. doi: 10.1002/jcp.26186. Epub 2017 Oct 27. PMID: 28926089.	28926089
				HOTAIR	-------	-------	Modulates HMMR expression	Katayama H, Tamai K, Shibuya R, Nakamura M, Mochizuki M, Yamaguchi K, Kawamura S, Tochigi T, Sato I, Okanishi T, Sakurai K, Fujibuchi W, Arai Y, Satoh K. Long non-coding RNA HOTAIR promotes cell migration by upregulating insulin growth factor-binding protein 2 in renal cell carcinoma. Sci Rep. 2017 Sep 20;7(1):12016. doi: 10.1038/s41598-017-12191-z. PMID: 28931862; PMCID: PMC5607269.	28931862
				TFPI2AS1	-------	-------	Roles in Lung cancer progression	Gao S, Lin Z, Li C, Wang Y, Yang L, Zou B, Chen J, Li J, Song Z, Liu G. TFPI2AS1, a novel lncRNA that inhibits cell proliferation and migration in lung cancer. Cell Cycle. 2017;16(23):2249-2258. doi: 10.1080/15384101.2017.1373223. Epub 2017 Sep 21. PMID: 28933981; PMCID: PMC5788472.	28933981
				LOC730101	-------	-------	Implicated and involved in cancer progression	Liu L, Zhang Y, Cao W. Highly expressed lncRNA LOC730101 promotes lung cancer cell growth through Wnt canonical pathway. Biochem Biophys Res Commun. 2017 Nov 18;493(2):992-997. doi: 10.1016/j.bbrc.2017.09.104. Epub 2017 Sep 21. PMID: 28943432.	28943432
				IGFBP4-1	-------	-------	involved in cancer progression	Yang B, Zhang L, Cao Y, Chen S, Cao J, Wu D, Chen J, Xiong H, Pan Z, Qiu F, Chen J, Ling X, Yan M, Huang S, Zhou S, Li T, Yang L, Huang Y, Lu J. Overexpression of lncRNA IGFBP4-1 reprograms energy metabolism to promote lung cancer progression. Mol Cancer. 2017 Sep 25;16(1):154. doi: 10.1186/s12943-017-0722-8. PMID: 28946875; PMCID: PMC5613386.	28946875
				LINC00094	-------	-------	involved in cancer progression	Li S, Sun X, Miao S, Liu J, Jiao W. Differential protein-coding gene and long noncoding RNA expression in smoking-related lung squamous cell carcinoma. Thorac Cancer. 2017 Nov;8(6):672-681. doi: 10.1111/1759-7714.12510. Epub 2017 Sep 26. PMID: 28949095; PMCID: PMC5668523.	28949095
				LncRNA XIST	-------	let-7i/BAG-1	Involved in cancer metastasis	Sun J, Pan LM, Chen LB, Wang Y. LncRNA XIST promotes human lung adenocarcinoma cells to cisplatin resistance via let-7i/BAG-1 axis. Cell Cycle. 2017;16(21):2100-2107. doi: 10.1080/15384101.2017.1361071. Epub 2017 Sep 29. PMID: 28961027; PMCID: PMC5731406.	28961027
				lncRNA-PVT1	-------	YY1	Implicated in cancer cell proliferation and invasion	Huang T, Wang G, Yang L, Peng B, Wen Y, Ding G, Wang Z. Transcription Factor YY1 Modulates Lung Cancer Progression by Activating lncRNA-PVT1. DNA Cell Biol. 2017 Nov;36(11):947-958. doi: 10.1089/dna.2017.3857. Epub 2017 Oct 3. PMID: 28972861.	28972861
				NKILA	-------	-------	Implicated in cancer cell proliferation, migration, and metastasis	Huang W, Cui X, Chen J, Feng Y, Song E, Li J, Liu Y. Long non-coding RNA NKILA inhibits migration and invasion of tongue squamous cell carcinoma cells via suppressing epithelial-mesenchymal transition. Oncotarget. 2016 Sep 20;7(38):62520-62532. doi: 10.18632/oncotarget.11528. PMID: 27613832; PMCID: PMC5308743.	28972861
				Loc344887	-------	-------	Implicated in cancer progression	Wu B, Zhang XJ, Li XG, Jiang LS, He F. Long non-coding RNA Loc344887 is a potential prognostic biomarker in non-small cell lung cancer. Eur Rev Med Pharmacol Sci. 2017 Oct;21(17):3808-3812. PMID: 28975987.	28975987
				PANDAR	-------	-------	Contributes to cancer progression	Li J, Li Z, Zheng W, Li X, Wang Z, Cui Y, Jiang X. PANDAR: a pivotal cancer-related long non-coding RNA in human cancers. Mol Biosyst. 2017 Oct 24;13(11):2195-2201. doi: 10.1039/c7mb00414a. PMID: 28976505.	28976505
				SNHG20	-------	-------	Contributes to cancer progression	Chen Z, Chen X, Chen P, Yu S, Nie F, Lu B, Zhang T, Zhou Y, Chen Q, Wei C, Wang W, Wang Z. Long non-coding RNA SNHG20 promotes non-small cell lung cancer cell proliferation and migration by epigenetically silencing of P21 expression. Cell Death Dis. 2017 Oct 5;8(10):e3092. doi: 10.1038/cddis.2017.484. PMID: 28981099; PMCID: PMC5682652.	28981099
				LncRNA CCAT1	miR-130a-3p	-------	Contributes to cancer progression	Hu B, Zhang H, Wang Z, Zhang F, Wei H, Li L. LncRNA CCAT1/miR-130a-3p axis increases cisplatin resistance in non-small-cell lung cancer cell line by targeting SOX4. Cancer Biol Ther. 2017 Dec 2;18(12):974-983. doi: 10.1080/15384047.2017.1385679. Epub 2017 Oct 11. PMID: 29020498; PMCID: PMC5718806.	29020498
				linc-ROR	-------	-------	A novel prognosis factor associated with non-small-cell lung cancer progression	Qu CH, Sun QY, Zhang FM, Jia YM. Long non-coding RNA ROR is a novel prognosis factor associated with non-small-cell lung cancer progression. Eur Rev Med Pharmacol Sci. 2017 Sep;21(18):4087-4091. PMID: 29028092.	29028092
				LncRNA DGCR5	miR-22-3p	-------	Role in cancer progression	Dong HX, Wang R, Jin XY, Zeng J, Pan J. LncRNA DGCR5 promotes lung adenocarcinoma (LUAD) progression via inhibiting miR-22-3p. J Cell Physiol. 2018 May;233(5):4126-4136. doi: 10.1002/jcp.26215. Epub 2017 Dec 18. PMID: 29030962.	29030962
				LncRNA HOXA11-AS	miR-124	-------	Modulates cancer progression	Yu W, Peng W, Jiang H, Sha H, Li J. LncRNA HOXA11-AS promotes proliferation and invasion by targeting miR-124 in human non-small cell lung cancer cells. Tumour Biol. 2017 Oct;39(10):1010428317721440. doi: 10.1177/1010428317721440. PMID: 29034803.	29034803
				LINC00968	-------	-------	Promotes cancer progression	Li DY, Chen WJ, Luo L, Wang YK, Shang J, Zhang Y, Chen G, Li SK. Prospective lncRNA-miRNA-mRNA regulatory network of long non-coding RNA LINC00968 in non-small cell lung cancer A549 cells: A miRNA microarray and bioinformatics investigation. Int J Mol Med. 2017 Dec;40(6):1895-1906. doi: 10.3892/ijmm.2017.3187. Epub 2017 Oct 12. PMID: 29039552.	29039552
				HOTTIP	-------	-------	Associated with disease progression and predicts outcome in small cell lung cancer patients	Sun Y, Zhou Y, Bai Y, Wang Q, Bao J, Luo Y, Guo Y, Guo L. A long non-coding RNA HOTTIP expression is associated with disease progression and predicts outcome in small cell lung cancer patients. Mol Cancer. 2017 Oct 17;16(1):162. doi: 10.1186/s12943-017-0729-1. PMID: 29041935; PMCID: PMC5646126.	29041935
				AFAP1-AS1	-------	-------	involved in cancer progression	Zhang F, Li J, Xiao H, Zou Y, Liu Y, Huang W. AFAP1-AS1: A novel oncogenic long non-coding RNA in human cancers. Cell Prolif. 2018 Feb;51(1):e12397. doi: 10.1111/cpr.12397. Epub 2017 Oct 22. PMID: 29057544; PMCID: PMC6528908.	29057544
				AK001796	-------	-------	Plays a role in cancer progression	Liu B, Pan CF, Ma T, Wang J, Yao GL, Wei K, Chen YJ. Long non‑coding RNA AK001796 contributes to cisplatin resistance of non‑small cell lung cancer. Mol Med Rep. 2017 Oct;16(4):4107-4112. doi: 10.3892/mmr.2017.7081. Epub 2017 Jul 24. PMID: 29067469.	29067469
				AGER-1	-------	-------	Implicated in cancer progression	Pan Z, Liu L, Nie W, Miggin S, Qiu F, Cao Y, Chen J, Yang B, Zhou Y, Lu J, Yang L. Long non-coding RNA AGER-1 functionally upregulates the innate immunity gene AGER and approximates its anti-tumor effect in lung cancer. Mol Carcinog. 2018 Mar;57(3):305-318. doi: 10.1002/mc.22756. Epub 2017 Nov 14. PMID: 29068471.	29068471
				AFAP1-AS1	-------	-------	a potential diagnostic biomarker for non-small cell lung cancer	Li W, Li N, Kang X, Shi K. Circulating long non-coding RNA AFAP1-AS1 is a potential diagnostic biomarker for non-small cell lung cancer. Clin Chim Acta. 2017 Dec;475:152-156. doi: 10.1016/j.cca.2017.10.027. Epub 2017 Nov 6. PMID: 29080690.	29080690
				CAV-1 and HOTAIR	-------	-------	Modulates cancer progression	Liu W, Yin NC, Liu H, Nan KJ. Cav-1 promote lung cancer cell proliferation and invasion through lncRNA HOTAIR. Gene. 2018 Jan 30;641:335-340. doi: 10.1016/j.gene.2017.10.070. Epub 2017 Nov 6. PMID: 29080835.	29080835
				NEAT1	miR-98-5p	MAPK6	NEAT1/miR-98-5p/MAPK6 axis is involved in non-small-cell lung cancer development	Wu F, Mo Q, Wan X, Dan J, Hu H. NEAT1/miR-98-5p/MAPK6 axis is involved in non-small-cell lung cancer development. J Cell Biochem. 2019 Mar;120(3):2836-2846. doi: 10.1002/jcb.26442. Epub 2018 Dec 14. PMID: 29095526.	29095526
				LncRNA PVT1	miR‑199a‑5p	-------	Contributes to cancer progression	Wang C, Han C, Zhang Y, Liu F. LncRNA PVT1 regulate expression of HIF1α via functioning as ceRNA for miR‑199a‑5p in non‑small cell lung cancer under hypoxia. Mol Med Rep. 2018 Jan;17(1):1105-1110. doi: 10.3892/mmr.2017.7962. Epub 2017 Nov 3. PMID: 29115513.	29115513
				lncRNA-XIST	miR-17	-------	Contributes to cancer progression	Sun W, Zu Y, Fu X, Deng Y. Knockdown of lncRNA-XIST enhances the chemosensitivity of NSCLC cells via suppression of autophagy. Oncol Rep. 2017 Dec;38(6):3347-3354. doi: 10.3892/or.2017.6056. Epub 2017 Oct 24. PMID: 29130102; PMCID: PMC5783579.	29130102
				CASC2	-------	-------	Associated with cancer cell proliferation and metastasis	Wang D, Gao ZM, Han LG, Xu F, Liu K, Shen Y. Long noncoding RNA CASC2 inhibits metastasis and epithelial to mesenchymal transition of lung adenocarcinoma via suppressing SOX4. Eur Rev Med Pharmacol Sci. 2017 Oct;21(20):4584-4590. Retraction in: Eur Rev Med Pharmacol Sci. 2020 Jul;24(13):7210. PMID: 29131257.	29131257
				SNHG7	miR-193b	-------	Tumor suppressor, regulates cell growth	She K, Yan H, Huang J, Zhou H, He J. miR-193b availability is antagonized by LncRNA-SNHG7 for FAIM2-induced tumour progression in non-small cell lung cancer. Cell Prolif. 2018 Feb;51(1):e12406. doi: 10.1111/cpr.12406. Epub 2017 Nov 12. PMID: 29131440; PMCID: PMC6528931.	29131440
				LncRNA PVT1	miR-497	-------	Act as a regulatory axis in cancer progression	Guo D, Wang Y, Ren K, Han X. Knockdown of LncRNA PVT1 inhibits tumorigenesis in non-small-cell lung cancer by regulating miR-497 expression. Exp Cell Res. 2018 Jan 1;362(1):172-179. doi: 10.1016/j.yexcr.2017.11.014. Epub 2017 Nov 11. PMID: 29133127.	29133127
				LncRna CPS1-IT1	-------	-------	Associated with cancer progression	Zhang W, Yuan W, Song J, Wang S, Gu X. LncRna CPS1-IT1 Suppresses Cell Proliferation, Invasion and Metastasis in Colorectal Cancer. Cell Physiol Biochem. 2017;44(2):567-580. doi: 10.1159/000485091. Epub 2017 Nov 17. PMID: 29145177.	29145177
				NEAT1	-------	-------	Implicated in cancer progression	Jiang P, Chen A, Wu X, Zhou M, Ul Haq I, Mariyam Z, Feng Q. NEAT1 acts as an inducer of cancer stem cell-like phenotypes in NSCLC by inhibiting EGCG-upregulated CTR1. J Cell Physiol. 2018 Jun;233(6):4852-4863. doi: 10.1002/jcp.26288. Epub 2018 Jan 4. PMID: 29152741.	29152741
				LINC00961	-------	-------	Regulates cancer cell proliferation and invasion	Jiang B, Liu J, Zhang YH, Shen D, Liu S, Lin F, Su J, Lin QF, Yan S, Li Y, Mao WD, Liu ZL. Long noncoding RNA LINC00961 inhibits cell invasion and metastasis in human non-small cell lung cancer. Biomed Pharmacother. 2018 Jan;97:1311-1318. doi: 10.1016/j.biopha.2017.11.062. Epub 2017 Dec 14. PMID: 29156520.	29156520
				T-UCRs	miR-339-3p, -663b-3p, and -95-5p. As a result, Cyclin E2	-------	Functions as an oncogene, promoting cancer cell proliferation and metastasis	Vannini I, Wise PM, Challagundla KB, Plousiou M, Raffini M, Bandini E, Fanini F, Paliaga G, Crawford M, Ferracin M, Ivan C, Fabris L, Davuluri RV, Guo Z, Cortez MA, Zhang X, Chen L, Zhang S, Fernandez-Cymering C, Han L, Carloni S, Salvi S, Ling H, Murtadha M, Neviani P, Gitlitz BJ, Laird-Offringa IA, Nana-Sinkam P, Negrini M, Liang H, Amadori D, Cimmino A, Calin GA, Fabbri M. Transcribed ultracon…	29180617
				HOTAIR	miR-613	-------	chromatin organization and gene regulation, which may impact cancer progression.	Jiang C, Yang Y, Yang Y, Guo L, Huang J, Liu X, Wu C, Zou J. Long Noncoding RNA (lncRNA) HOTAIR Affects Tumorigenesis and Metastasis of Non-Small Cell Lung Cancer by Upregulating miR-613. Oncol Res. 2018 Jun 11;26(5):725-734. doi: 10.3727/096504017X15119467381615. Epub 2017 Nov 29. PMID: 29187267; PMCID: PMC7844735.	29187267
				MALAT1	miR-124	STAT3	Act as a regulatory axis in cancer progression	Li S, Mei Z, Hu HB, Zhang X. The lncRNA MALAT1 contributes to non-small cell lung cancer development via modulating miR-124/STAT3 axis. J Cell Physiol. 2018 Sep;233(9):6679-6688. doi: 10.1002/jcp.26325. Epub 2018 Apr 11. PMID: 29215698.	29215698
				LncRNA H19	miR-484	-------	promotes epithelial-mesenchymal transition (EMT) by targeting miR-484	Zhang Q, Li X, Li X, Li X, Chen Z. LncRNA H19 promotes epithelial-mesenchymal transition (EMT) by targeting miR-484 in human lung cancer cells. J Cell Biochem. 2018 Jun;119(6):4447-4457. doi: 10.1002/jcb.26537. Epub 2018 Mar 1. Retraction in: J Cell Biochem. 2021 May;122(5):600. PMID: 29219208.	29219208
				MALAT-1	-------	-------	Implicated in cancer progression	Zou Y, Zhong Y, Wu J, Xiao H, Zhang X, Liao X, Li J, Mao X, Liu Y, Zhang F. Long non-coding PANDAR as a novel biomarker in human cancer: A systematic review. Cell Prolif. 2018 Feb;51(1):e12422. doi: 10.1111/cpr.12422. Epub 2017 Dec 10. PMID: 29226461; PMCID: PMC6528858.	29226461
				PANDAR	-------	-------	Contributes to cancer progression	Zou Y, Zhong Y, Wu J, Xiao H, Zhang X, Liao X, Li J, Mao X, Liu Y, Zhang F. Long non-coding PANDAR as a novel biomarker in human cancer: A systematic review. Cell Prolif. 2018 Feb;51(1):e12422. doi: 10.1111/cpr.12422. Epub 2017 Dec 10. PMID: 29226461; PMCID: PMC6528858.	29226461
				LINC00346	-------	-------	Promotes cancer cell proliferation and invasion	Wang F, Chen JG, Wang LL, Yan ZZ, Chen SP, Wang XG. Up-regulation of LINC00346 inhibits proliferation of non-small cell lung cancer cells through mediating JAK-STAT3 signaling pathway. Eur Rev Med Pharmacol Sci. 2017 Nov;21(22):5135-5142. doi: 10.26355/eurrev_201711_13830. PMID: 29228425.	29228425
				OIP5-AS1	miR-448	Bcl-2	an oncogene in lung adenocarcinoma	Deng J, Deng H, Liu C, Liang Y, Wang S. Long non-coding RNA OIP5-AS1 functions as an oncogene in lung adenocarcinoma through targeting miR-448/Bcl-2. Biomed Pharmacother. 2018 Feb;98:102-110. doi: 10.1016/j.biopha.2017.12.031. Epub 2017 Dec 14. PMID: 29247949.	29247949
				LncRNA-DANCR	miR-496	-------	Act as a regulatory axis in cancer progression	Lu QC, Rui ZH, Guo ZL, Xie W, Shan S, Ren T. LncRNA-DANCR contributes to lung adenocarcinoma progression by sponging miR-496 to modulate mTOR expression. J Cell Mol Med. 2018 Mar;22(3):1527-1537. doi: 10.1111/jcmm.13420. Epub 2017 Dec 20. PMID: 29266795; PMCID: PMC5824415.	29266795
				HOTTIP	-------	-------	Enhances cancer metastasis and invasion by regulating gene expression	Zhang GJ, Song W, Song Y. Overexpression of HOTTIP promotes proliferation and drug resistance of lung adenocarcinoma by regulating AKT signaling pathway. Eur Rev Med Pharmacol Sci. 2017 Dec;21(24):5683-5690. doi: 10.26355/eurrev_201712_14013. PMID: 29272003.	29272003
				LINC00261	-------	-------	Prognostic marker for patients with non-small cell lung cancer	Liu Y, Xiao N, Xu SF. Decreased expression of long non-coding RNA LINC00261 is a prognostic marker for patients with non-small cell lung cancer: a preliminary study. Eur Rev Med Pharmacol Sci. 2017 Dec;21(24):5691-5695. doi: 10.26355/eurrev_201712_14014. PMID: 29272004.	29272004
				PCAT7	miR-134-5p	-------	Functions as a tumor suppressor	Liu Q, Wu Y, Xiao J, Zou J. Long Non-Coding RNA Prostate Cancer-Associated Transcript 7 (PCAT7) Induces Poor Prognosis and Promotes Tumorigenesis by Inhibiting mir-134-5p in Non-Small-Cell Lung (NSCLC). Med Sci Monit. 2017 Dec 24;23:6089-6098. doi: 10.12659/msm.907904. PMID: 29275424; PMCID: PMC5749158.	29275424
				PVT1-5	miR-126	SLC7A5	Act as a regulatory axis in cancer progression	Li H, Chen S, Liu J, Guo X, Xiang X, Dong T, Ran P, Li Q, Zhu B, Zhang X, Wang D, Xiao C, Zheng S. Long non-coding RNA PVT1-5 promotes cell proliferation by regulating miR-126/SLC7A5 axis in lung cancer. Biochem Biophys Res Commun. 2018 Jan 15;495(3):2350-2355. doi: 10.1016/j.bbrc.2017.12.114. Epub 2017 Dec 23. PMID: 29277611.	29277611
				TUG1 and LCAL6 Long Non-coding RNAs	-------	-------	Contributes to cancer progression	Fang T, Huang H, Li X, Liao J, Yang Z, Hoffman RM, Cheng XI, Liang L, Hu W, Yun S. Effects of siRNA Silencing of TUG1 and LCAL6 Long Non-coding RNAs on Patient-derived Xenograft of Non-small Cell Lung Cancer. Anticancer Res. 2018 Jan;38(1):179-186. doi: 10.21873/anticanres.12206. PMID: 29277771.	29277771
				lncRNA GHET1	-------	-------	Promotes cancer progression	Guan ZB, Cao YS, Li Y, Tong WN, Zhuo AS. Knockdown of lncRNA GHET1 suppresses cell proliferation, invasion and LATS1/YAP pathway in non small cell lung cancer. Cancer Biomark. 2018 Feb 14;21(3):557-563. doi: 10.3233/CBM-170431. PMID: 29286919.	29286919
				RGMB-AS1	-------	-------	Supports cancer cell proliferation and invasion	Sheng N, Li Y, Qian R, Li Y. The clinical significance and biological function of lncRNA RGMB-AS1 in hepatocellular carcinoma. Biomed Pharmacother. 2018 Feb;98:577-584. doi: 10.1016/j.biopha.2017.12.067. Epub 2017 Dec 27. PMID: 29288973.	29288973
				HNF1A-AS1	miR-17-5p	-------	Contributes to cancer progression	Zhang G, An X, Zhao H, Zhang Q, Zhao H. Long non-coding RNA HNF1A-AS1 promotes cell proliferation and invasion via regulating miR-17-5p in non-small cell lung cancer. Biomed Pharmacother. 2018 Feb;98:594-599. doi: 10.1016/j.biopha.2017.12.080. Epub 2017 Dec 28. PMID: 29289833.	29289833
				CNVR_3425.1	-------	-------	involved in cancer progression	Yang L, Wu D, Chen J, Chen J, Qiu F, Li Y, Liu L, Cao Y, Yang B, Zhou Y, Lu J. A functional CNVR_3425.1 damping lincRNA FENDRR increases lifetime risk of lung cancer and COPD in Chinese. Carcinogenesis. 2018 Mar 8;39(3):347-359. doi: 10.1093/carcin/bgx149. Erratum in: Carcinogenesis. 2021 Dec 31;42(12):1506-1507. PMID: 29293945.	29293945
				CASC9.5	-------	-------	Promotes cancer progression	Zhou J, Xiao H, Yang X, Tian H, Xu Z, Zhong Y, Ma L, Zhang W, Qiao G, Liang J. Long noncoding RNA CASC9.5 promotes the proliferation and metastasis of lung adenocarcinoma. Sci Rep. 2018 Jan 8;8(1):37. doi: 10.1038/s41598-017-18280-3. PMID: 29311567; PMCID: PMC5758512.	29311567
				TINCR	miR-544a	FBXW7	Roles in Lung cancer progression	Liu X, Ma J, Xu F, Li L. TINCR suppresses proliferation and invasion through regulating miR-544a/FBXW7 axis in lung cancer. Biomed Pharmacother. 2018 Mar;99:9-17. doi: 10.1016/j.biopha.2018.01.049. Epub 2018 Jan 8. PMID: 29324317.	29324317
				long non-coding RNA XIST	miR-137	PXN axis	Act as a regulatory axis in cancer progression	Jiang H, Zhang H, Hu X, Li W. Knockdown of long non-coding RNA XIST inhibits cell viability and invasion by regulating miR-137/PXN axis in non-small cell lung cancer. Int J Biol Macromol. 2018 May;111:623-631. doi: 10.1016/j.ijbiomac.2018.01.022. Epub 2018 Jan 11. PMID: 29337100.	29337100
				XIST	miR-367/141	ZEB2	Promotes cancer progression	Li C, Wan L, Liu Z, Xu G, Wang S, Su Z, Zhang Y, Zhang C, Liu X, Lei Z, Zhang HT. Long non-coding RNA XIST promotes TGF-β-induced epithelial-mesenchymal transition by regulating miR-367/141-ZEB2 axis in non-small-cell lung cancer. Cancer Lett. 2018 Apr 1;418:185-195. doi: 10.1016/j.canlet.2018.01.036. Epub 2018 Jan 17. PMID: 29339211.	29339211
				CCAT1	-------	-------	activation of the Wnt signalling cascade	Xu C, Xiao G, Zhang B, Wang M, Wang J, Liu D, Zhang J, Ren H, Sun X. CCAT1 stimulation of the symmetric division of NSCLC stem cells through activation of the Wnt signalling cascade. Gene Ther. 2018 Jan;25(1):4-12. doi: 10.1038/gt.2017.98. Epub 2018 Jan 19. PMID: 29350683.	29350683
				UCA1	miR-193a/HMGB1	HMGB1	Promotes cancer cell proliferation and metastasis	Wu H, Zhou C. Long non-coding RNA UCA1 promotes lung cancer cell proliferation and migration via microRNA-193a/HMGB1 axis. Biochem Biophys Res Commun. 2018 Feb 5;496(2):738-745. doi: 10.1016/j.bbrc.2018.01.097. Epub 2018 Jan 31. PMID: 29355524.	29355524
				ASAP1-IT1	-------	PTEN/AKT	Potential roles in tumorigenesis	Zhang L, Shi SB, Zhu Y, Qian TT, Wang HL. Long non-coding RNA ASAP1-IT1 promotes cell proliferation, invasion and metastasis through the PTEN/AKT signaling axis in non-small cell lung cancer. Eur Rev Med Pharmacol Sci. 2018 Jan;22(1):142-149. doi: 10.26355/eurrev_201801_14111. PMID: 29364481.	29364481
				MIR31HG	miR-31	-------	Regulatory target in lung cancer	Qin J, Ning H, Zhou Y, Hu Y, Yang L, Huang R. LncRNA MIR31HG overexpression serves as poor prognostic biomarker and promotes cells proliferation in lung adenocarcinoma. Biomed Pharmacother. 2018 Mar;99:363-368. doi: 10.1016/j.biopha.2018.01.037. PMID: 29367106.	29367106
				HOTTIP	-------	-------	Contributes to cancer progression	Sun Y, Hu B, Wang Q, Ye M, Qiu Q, Zhou Y, Zeng F, Zhang X, Guo Y, Guo L. Long non-coding RNA HOTTIP promotes BCL-2 expression and induces chemoresistance in small cell lung cancer by sponging miR-216a. Cell Death Dis. 2018 Jan 24;9(2):85. doi: 10.1038/s41419-017-0113-5. PMID: 29367594; PMCID: PMC5833383.	29367594
				--------	miR-508	-------	Contributes to cancer progression	Yan TT, Ren LL, Shen CQ, Wang ZH, Yu YN, Liang Q, Tang JY, Chen YX, Sun DF, Zgodzinski W, Majewski M, Radwan P, Kryczek I, Zhong M, Chen J, Liu Q, Zou W, Chen HY, Hong J, Fang JY. miR-508 Defines the Stem-like/Mesenchymal Subtype in Colorectal Cancer. Cancer Res. 2018 Apr 1;78(7):1751-1765. doi: 10.1158/0008-5472.CAN-17-2101. Epub 2018 Jan 26. PMID:	29374066
				Linc00152	-------	-------	involved in cancer progression	Li N, Feng XB, Tan Q, Luo P, Jing W, Zhu M, Liang C, Tu J, Ning Y. Identification of Circulating Long Noncoding RNA Linc00152 as a Novel Biomarker for Diagnosis and Monitoring of Non-Small-Cell Lung Cancer. Dis Markers. 2017;2017:7439698. doi: 10.1155/2017/7439698. Epub 2017 Nov 19. PMID: 29375177; PMCID: PMC5742528.	29375177
				LINC00319	miR-450b-5p	EZH2	Promotes cancer progression	Zhang ZW, Chen JJ, Xia SH, Zhao H, Yang JB, Zhang H, He B, Jiao J, Zhan BT, Sun CC. Long intergenic non-protein coding RNA 319 aggravates lung adenocarcinoma carcinogenesis by modulating miR-450b-5p/EZH2. Gene. 2018 Apr 15;650:60-67. doi: 10.1016/j.gene.2018.01.096. Epub 2018 Jan 31. PMID: 29408583.	29408583
				linc00460	-------	-------	Implicated in cancer development	Li K, Sun D, Gou Q, Ke X, Gong Y, Zuo Y, Zhou JK, Guo C, Xia Z, Liu L, Li Q, Dai L, Peng Y. Long non-coding RNA linc00460 promotes epithelial-mesenchymal transition and cell migration in lung cancer cells. Cancer Lett. 2018 Apr 28;420:80-90. doi: 10.1016/j.canlet.2018.01.060. Epub 2018 Jan 31. PMID: 29409808.	29409808
				LncRNA MALAT-1	-------	-------	Contributes to cancer progression	Ma J, Wu K, Liu K, Miao R. Effects of MALAT1 on proliferation and apo- ptosis of human non-small cell lung cancer A549 cells in vitro and tumor xenograft growth in vivo by modulating autophagy. Cancer Biomark. 2018;22(1):63-72. doi: 10.3233/CBM-170917. PMID: 29439314.	29439314
				LncRNA EPEL	-------	E2F	Role in cancer progression not specified	Park SM, Choi EY, Bae DH, Sohn HA, Kim SY, Kim YJ. The LncRNA EPEL Promotes Lung Cancer Cell Proliferation Through E2F Target Activation. Cell Physiol Biochem. 2018;45(3):1270-1283. doi: 10.1159/000487460. Epub 2018 Feb 9. PMID: 29448242.	29448242
				SNHG1	miR-145-5p	MTDH	Cell growth, survival, and neural signaling	Lu Q, Shan S, Li Y, Zhu D, Jin W, Ren T. Long noncoding RNA SNHG1 promotes non-small cell lung cancer progression by up-regulating MTDH via sponging miR-145-5p. FASEB J. 2018 Jul;32(7):3957-3967. doi: 10.1096/fj.201701237RR. Epub 2018 Feb 21. PMID: 29466052.	29466052
				LncRNA-HOTAIR	-------	-------	Associated with cancer progression	Yang Y, Jiang C, Yang Y, Guo L, Huang J, Liu X, Wu C, Zou J. Silencing of LncRNA-HOTAIR decreases drug resistance of Non-Small Cell Lung Cancer cells by inactivating autophagy via suppressing the phosphorylation of ULK1. Biochem Biophys Res Commun. 2018 Mar 18;497(4):1003-1010. doi: 10.1016/j.bbrc.2018.02.141. Epub 2018 Feb 19. PMID: 29470986.	29470986
				LINC00707	-------	Cdc42	Promotes cancer progression	Ma T, Ma H, Zou Z, He X, Liu Y, Shuai Y, Xie M, Zhang Z. The Long Intergenic Noncoding RNA 00707 Promotes Lung Adenocarcinoma Cell Proliferation and Migration by Regulating Cdc42. Cell Physiol Biochem. 2018;45(4):1566-1580. doi: 10.1159/000487693. Epub 2018 Feb 21. Erratum in: Cell Physiol Biochem. 2021;55(5):657. Erratum in: Cell Physiol Biochem. 2021;55(6):807. PMID: 29482190.	29482190
				LINC01410	miR-532	NCF2-NF-kB	Act as a regulatory axis in cancer progression	Zhang JX, Chen ZH, Chen DL, Tian XP, Wang CY, Zhou ZW, Gao Y, Xu Y, Chen C, Zheng ZS, Weng HW, Ye S, Kuang M, Xie D, Peng S. LINC01410-miR-532-NCF2-NF-kB feedback loop promotes gastric cancer angiogenesis and metastasis. Oncogene. 2018 May;37(20):2660-2675. doi: 10.1038/s41388-018-0162-y. Epub 2018 Feb 27. Retraction in: Oncogene. 2023 Mar;42(14):1158. Erratum in: Oncogene. 2021 Aug;40(33):5247-5…	29483646
				SPRY4-IT1	-------	-------	Enhances cancer cell proliferation and invasion	Li Z, Shen J, Chan MTV, Wu WKK. The long non-coding RNA SPRY4-IT1: An emerging player in tumorigenesis and osteosarcoma. Cell Prolif. 2018 Aug;51(4):e12446. doi: 10.1111/cpr.12446. Epub 2018 Feb 27. PMID: 29484753; PMCID: PMC6528852.	29484753
				ENST457720	-------	-------	Implicated in cancer progression	Yu J, Fang Q, Meng S. Knockdown of Long Noncoding RNA ENST457720 Inhibits Proliferation of Non-Small Cell Lung Cancer Cells In Vitro and In Vivo. Oncol Res. 2018 Dec 27;27(1):47-53. doi: 10.3727/096504018X15193843443255. Epub 2018 Mar 1. PMID: 29495976; PMCID: PMC7848414.	29495976
				KCNQ1OT1	-------	-------	Involved in cancer progression	Sun X, Xin Y, Wang M, Li S, Miao S, Xuan Y, Wang Y, Lu T, Liu J, Jiao W. Overexpression of long non-coding RNA KCNQ1OT1 is related to good prognosis via inhibiting cell proliferation in non-small cell lung cancer. Thorac Cancer. 2018 May;9(5):523-531. doi: 10.1111/1759-7714.12599. Epub 2018 Mar 5. PMID: 29504267; PMCID: PMC5928359.	29504267
				LncRNA-MALAT1	-------	-------	Involved in cancer metastasis	Fang Z, Chen W, Yuan Z, Liu X, Jiang H. LncRNA-MALAT1 contributes to the cisplatin-resistance of lung cancer by upregulating MRP1 and MDR1 via STAT3 activation. Biomed Pharmacother. 2018 May;101:536-542. doi: 10.1016/j.biopha.2018.02.130. Epub 2018 Mar 22. PMID: 29505924.	29505924
				CACNA1G-AS1	-------	-------	Implicated in cancer progression and metastasis	Yu PF, Kang AR, Jing LJ, Wang YM. Long non-coding RNA CACNA1G-AS1 promotes cell migration, invasion and epithelial-mesenchymal transition by HNRNPA2B1 in non-small cell lung cancer. Eur Rev Med Pharmacol Sci. 2018 Feb;22(4):993-1002. doi: 10.26355/eurrev_201802_14381. PMID: 29509247.	29509247
				Linc00460	-------	-------	Promotes cancer progression and metastasis	Yue QY, Zhang Y. Effects of Linc00460 on cell migration and invasion through regulating epithelial-mesenchymal transition (EMT) in non-small cell lung cancer. Eur Rev Med Pharmacol Sci. 2018 Feb;22(4):1003-1010. doi: 10.26355/eurrev_201802_14382. PMID: 29509248.	29509248
				LncRNA MEG3	-------	-------	Implicated in cancer progression	Xia H, Qu XL, Liu LY, Qian DH, Jing HY. LncRNA MEG3 promotes the sensitivity of vincristine by inhibiting autophagy in lung cancer chemotherapy. Eur Rev Med Pharmacol Sci. 2018 Feb;22(4):1020-1027. doi: 10.26355/eurrev_201802_14384. PMID: 29509250.	29509250
				linc01433	-------	-------	Promotes cancer progression	Qian B, Wang X, Mao C, Jiang Y, Shi Y, Chen L, Liu S, Wang B, Pan S, Tao Y, Shi H. Long non-coding RNA linc01433 promotes migration and invasion in non-small cell lung cancer. Thorac Cancer. 2018 May;9(5):589-597. doi: 10.1111/1759-7714.12623. Epub 2018 Mar 13. PMID: 29532622; PMCID: PMC5928388.	29532622
				GACAT3	-------	-------	involved in cancer progression	Yang X, Zhang W, Cheng SQ, Yang RL. High expression of lncRNA GACAT3 inhibits invasion and metastasis of non-small cell lung cancer to enhance the effect of radiotherapy. Eur Rev Med Pharmacol Sci. 2018 Mar;22(5):1315-1322. doi: 10.26355/eurrev_201803_14473. PMID: 29565489.	29565489
				RP5-821D11.7, APCDD1L-AS1 and RP11-277P12.9	-------	-------	Contributes to cancer progression	Luo Y, Xuan Z, Zhu X, Zhan P, Wang Z. Long non-coding RNAs RP5-821D11.7, APCDD1L-AS1 and RP11-277P12.9 were associated with the prognosis of lung squamous cell carcinoma. Mol Med Rep. 2018 May;17(5):7238-7248. doi: 10.3892/mmr.2018.8770. Epub 2018 Mar 16. PMID: 29568882; PMCID: PMC5928681.	29568882
				H19	-------	-------	Involved in cancer progression	Yoshimura H, Matsuda Y, Yamamoto M, Michishita M, Takahashi K, Sasaki N, Ishikawa N, Aida J, Takubo K, Arai T, Ishiwata T. Reduced expression of the H19 long non-coding RNA inhibits pancreatic cancer metastasis. Lab Invest. 2018 Jun;98(6):814-824. doi: 10.1038/s41374-018-0048-1. Epub 2018 Mar 26. PMID: 29581580.	29581580
				lncRNA P53RRA	-------	-------	modulated cell proliferation and cancer progression	Mao C, Wang X, Liu Y, Wang M, Yan B, Jiang Y, Shi Y, Shen Y, Liu X, Lai W, Yang R, Xiao D, Cheng Y, Liu S, Zhou H, Cao Y, Yu W, Muegge K, Yu H, Tao Y. A G3BP1-Interacting lncRNA Promotes Ferroptosis and Apoptosis in Cancer via Nuclear Sequestration of p53. Cancer Res. 2018 Jul 1;78(13):3484-3496. doi: 10.1158/0008-5472.CAN-17-3454. Epub 2018 Mar 27. PMID: 29588351; PMCID: PMC8073197.	29588351
				SNHG5	miR-377	CASP1	Act as a regulatory axis in cancer progression	Wang Z, Pan L, Yu H, Wang Y. The long non-coding RNA SNHG5 regulates gefitinib resistance in lung adenocarcinoma cells by targetting miR-377/CASP1 axis. Biosci Rep. 2018 Aug 29;38(4):BSR20180400. doi: 10.1042/BSR20180400. PMID: 29592872; PMCID: PMC6131202.	29592872
				BCAR4	-------	-------	involved in cancer progression	Yang H, Yan L, Sun K, Sun X, Zhang X, Cai K, Song T. lncRNA BCAR4 Increases Viability, Invasion, and Migration of Non-Small Cell Lung Cancer Cells by Targeting Glioma-Associated Oncogene 2 (GLI2). Oncol Res. 2019 Feb 21;27(3):359-369. doi: 10.3727/096504018X15220594629967. Epub 2018 Apr 3. PMID: 29615150; PMCID: PMC7848411.	29615150
				lncRNA CCHE1	-------	-------	Role in cancer progression	Liao Y, Cheng S, Xiang J, Luo C. lncRNA CCHE1 increased proliferation, metastasis and invasion of non-small lung cancer cells and predicted poor survival in non-small lung cancer patients. Eur Rev Med Pharmacol Sci. 2018 Mar;22(6):1686-1692. doi: 10.26355/eurrev_201803_14581. PMID: 29630113.	29630113
				SNHG15	miR-486	-------	Regulates cancer cell proliferation	Jin B, Jin H, Wu HB, Xu JJ, Li B. Long non-coding RNA SNHG15 promotes CDK14 expression via miR-486 to accelerate non-small cell lung cancer cells progression and metastasis. J Cell Physiol. 2018 Sep;233(9):7164-7172. doi: 10.1002/jcp.26543. Epub 2018 Apr 6. PMID: 29630731; PMCID: PMC6001572.	29630731
				DANCR	miR-758-3p	-------	Contributes to cancer progression	Wang S, Jiang M. The long non-coding RNA-DANCR exerts oncogenic functions in non-small cell lung cancer via miR-758-3p. Biomed Pharmacother. 2018 Jul;103:94-100. doi: 10.1016/j.biopha.2018.03.053. Epub 2018 Apr 7. PMID: 29635134.	29635134
				DANCR	miR-216a	-------	Implicated in cancer progression	Zhen Q, Gao LN, Wang RF, Chu WW, Zhang YX, Zhao XJ, Lv BL, Liu JB. LncRNA DANCR Promotes Lung Cancer by Sequestering miR-216a. Cancer Control. 2018 Jan-Mar;25(1):1073274818769849. doi: 10.1177/1073274818769849. Erratum in: Cancer Control. 2018 Jan-Dec;25(1):1073274818821765. PMID: 29651883; PMCID: PMC6852365.	29651883
				LncRNA DGCR5	miR-330-5p	CD44	Facilitates cancer progression	Wang R, Dong HX, Zeng J, Pan J, Jin XY. LncRNA DGCR5 contributes to CSC-like properties via modulating miR-330-5p/CD44 in NSCLC. J Cell Physiol. 2018 Sep;233(9):7447-7456. doi: 10.1002/jcp.26590. Epub 2018 Apr 16. PMID: 29663359.	29663359
				MIR22HG	-------	-------	Contributes to cancer progression	Su W, Feng S, Chen X, Yang X, Mao R, Guo C, Wang Z, Thomas DG, Lin J, Reddy RM, Orringer MB, Chang AC, Yang Z, Beer DG, Chen G. Silencing of Long Noncoding RNA MIR22HG Triggers Cell Survival/Death Signaling via Oncogenes YBX1, MET, and p21 in Lung Cancer. Cancer Res. 2018 Jun 15;78(12):3207-3219. doi: 10.1158/0008-5472.CAN-18-0222. Epub 2018 Apr 18. PMID: 29669758; PMCID: PMC6004254.	29669758
				MUC5B-AS1	-------	-------	Promotes cancer progression	Yuan S, Liu Q, Hu Z, Zhou Z, Wang G, Li C, Xie W, Meng G, Xiang Y, Wu N, Wu L, Yu Z, Bai L, Li Y. Long non-coding RNA MUC5B-AS1 promotes metastasis through mutually regulating MUC5B expression in lung adenocarcinoma. Cell Death Dis. 2018 May 1;9(5):450. doi: 10.1038/s41419-018-0472-6. PMID: 29670111; PMCID: PMC5906460.	29670111
				LncRNA NBAT	-------	RAC1	Promotes cancer progression	Lei T, Lv ZY, Fu JF, Wang Z, Fan Z, Wang Y. LncRNA NBAT-1 is down-regulated in lung cancer and influences cell proliferation, apoptosis and cell cycle. Eur Rev Med Pharmacol Sci. 2018 Apr;22(7):1958-1962. doi: 10.26355/eurrev_201804_14721. PMID: 29687849.	29687849
				LncRNA NBAT-1	-------	RAC1	Promotes cancer progression	Lei T, Lv ZY, Fu JF, Wang Z, Fan Z, Wang Y. LncRNA NBAT-1 is down-regulated in lung cancer and influences cell proliferation, apoptosis and cell cycle. Eur Rev Med Pharmacol Sci. 2018 Apr;22(7):1958-1962. doi: 10.26355/eurrev_201804_14721. PMID: 29687849.	29687849
				ATB	miR-494	AKT/JAK/STAT3	promotes proliferation and metastasis in A549 cells	Cao Y, Luo X, Ding X, Cui S, Guo C. LncRNA ATB promotes proliferation and metastasis in A549 cells by down-regulation of microRNA-494. J Cell Biochem. 2018 Aug;119(8):6935-6942. doi: 10.1002/jcb.26894. Epub 2018 Apr 25. Retraction in: J Cell Biochem. 2021 Apr;122(3-4):486. PMID: 29693289.	29693289
				H19	miR-17	STAT3	Associated with poor prognosis in cancer	Huang Z, Lei W, Hu HB, Zhang H, Zhu Y. H19 promotes non-small-cell lung cancer (NSCLC) development through STAT3 signaling via sponging miR-17. J Cell Physiol. 2018 Oct;233(10):6768-6776. doi: 10.1002/jcp.26530. Epub 2018 Apr 25. PMID: 29693721.	29693721
				ADAMTS9-AS2	miR-223-3p	TGFBR3	Implicated in cell cycle regulation and cancer progression	Liu C, Yang Z, Deng Z, Zhou Y, Gong Q, Zhao R, Chen T. Upregulated lncRNA ADAMTS9-AS2 suppresses progression of lung cancer through inhibition of miR-223-3p and promotion of TGFBR3. IUBMB Life. 2018 Jun;70(6):536-546. doi: 10.1002/iub.1752. Epub 2018 Apr 29. PMID: 29707897.	29707897
				NORAD	-------	TGF-β	Promotes cancer progression	Kawasaki N, Miwa T, Hokari S, Sakurai T, Ohmori K, Miyauchi K, Miyazono K, Koinuma D. Long noncoding RNA NORAD regulates transforming growth factor-β signaling and epithelial-to-mesenchymal transition-like phenotype. Cancer Sci. 2018 Jul;109(7):2211-2220. doi: 10.1111/cas.13626. Epub 2018 May 29. PMID: 29722104; PMCID: PMC6029837.	29722104
				LncRNA-DANCR	-------	-------	Implicated in various cancer types	Thin KZ, Liu X, Feng X, Raveendran S, Tu JC. LncRNA-DANCR: A valuable cancer related long non-coding RNA for human cancers. Pathol Res Pract. 2018 Jun;214(6):801-805. doi: 10.1016/j.prp.2018.04.003. Epub 2018 Apr 24. PMID: 29728310.	29728310
				lncRNA HOXA10-AS	-------	Wnt/β-catenin	Promotes cancer progression	Sheng K, Lu J, Zhao H. ELK1-induced upregulation of lncRNA HOXA10-AS promotes lung adenocarcinoma progression by increasing Wnt/β-catenin signaling. Biochem Biophys Res Commun. 2018 Jun 27;501(3):612-618. doi: 10.1016/j.bbrc.2018.04.224. PMID: 29729275.	29729275
				LncRNA PVT1	-------	-------	Implicated in cancer progression	Pan X, Zheng G, Gao C. LncRNA PVT1: a Novel Therapeutic Target for Cancers. Clin Lab. 2018 May 1;64(5):655-662. doi: 10.7754/Clin.Lab.2018.171216. PMID: 29739059.	29739059
				MALAT1	-------	-------	Facilitates cancer cell migration and invasion	Amodio N, Raimondi L, Juli G, Stamato MA, Caracciolo D, Tagliaferri P, Tassone P. MALAT1: a druggable long non-coding RNA for targeted anti-cancer approaches. J Hematol Oncol. 2018 May 8;11(1):63. doi: 10.1186/s13045-018-0606-4. PMID: 29739426; PMCID: PMC5941496.	29739426
				lncRNA CR933609	miRNA‑5096	-------	Plays a role in cancer progression	Chang CC, Liu TY, Lee YT, Chen YC, Yeh KT, Lee CC, Chen YL, Lin PC, Chang YS, Chan WL, Liu TC, Chang JG. Genome-wide analysis of lncRNAs in 3'-untranslated regions: CR933609 acts as a decoy to protect the INO80D gene. Int J Oncol. 2018 Jul;53(1):417-433. doi: 10.3892/ijo.2018.4398. Epub 2018 May 8. PMID: 29750421.	29750421
				linc-ZNF469-3	miR-574-5p	ZEB1	Promote cancer growth	Wang PS, Chou CH, Lin CH, Yao YC, Cheng HC, Li HY, Chuang YC, Yang CN, Ger LP, Chen YC, Lin FC, Shen TL, Hsiao M, Lu PJ. A novel long non-coding RNA linc-ZNF469-3 promotes lung metastasis through miR-574-5p-ZEB1 axis in triple negative breast cancer. Oncogene. 2018 Aug;37(34):4662-4678. doi: 10.1038/s41388-018-0293-1. Epub 2018 May 14. PMID: 29755127.	29755127
				SNHG15	-------	-------	Modulates cancer progression	Dong YZ, Meng XM, Li GS. Long non-coding RNA SNHG15 indicates poor prognosis of non-small cell lung cancer and promotes cell proliferation and invasion. Eur Rev Med Pharmacol Sci. 2018 May;22(9):2671-2679. doi: 10.26355/eurrev_201805_14963. PMID: 29771418.	29771418
				MALAT1	-------	-------	Facilitates cancer cell	Achour C, Aguilo F. Long non-coding RNA and Polycomb: an intricate partnership in cancer biology. Front Biosci (Landmark Ed). 2018 Jun 1;23(11):2106-2132. doi: 10.2741/4693. PMID: 29772549.	29772549
				LncRNA MALAT-1	miR-124	-------	Implicated in cancer progression	Wu J, Weng Y, He F, Liang D, Cai L. LncRNA MALAT-1 competitively regulates miR-124 to promote EMT and development of non-small-cell lung cancer. Anticancer Drugs. 2018 Aug;29(7):628-636. doi: 10.1097/CAD.0000000000000626. PMID: 29782349.	29782349
				NEAT1	-------	TLR4/NF-κB	Facilitates cancer progression and metastasis	Zhou W, Chen X, Hu Q, Chen X, Chen Y, Huang L. Galectin-3 activates TLR4/NF-κB signaling to promote lung adenocarcinoma cell proliferation through activating lncRNA-NEAT1 expression. BMC Cancer. 2018 May 22;18(1):580. doi: 10.1186/s12885-018-4461-z. PMID: 29788922; PMCID: PMC5964910.	29788922
				AFAP1-AS1	-------	-------	Roles in Lung cancer progression	Yin D, Lu X, Su J, He X, De W, Yang J, Li W, Han L, Zhang E. Long noncoding RNA AFAP1-AS1 predicts a poor prognosis and regulates non-small cell lung cancer cell proliferation by epigenetically repressing p21 expression. Mol Cancer. 2018 May 24;17(1):92. doi: 10.1186/s12943-018-0836-7. PMID: 29793547; PMCID: PMC5968553.	29793547
				TP73-AS1	miR-449a	EZH2	Act as a regulatory axis in cancer progression	Zhang L, Fang F, He X. Long noncoding RNA TP73-AS1 promotes non-small cell lung cancer progression by competitively sponging miR-449a/EZH2. Biomed Pharmacother. 2018 Aug;104:705-711. doi: 10.1016/j.biopha.2018.05.089. Epub 2018 May 25. Retraction in: Biomed Pharmacother. 2023 Dec;168:115377. PMID: 29803931.	29803931
				LncRNA-XIST	miR-137	-------	Associated with cancer metastasis	Wang X, Zhang G, Cheng Z, Dai L, Jia L, Jing X, Wang H, Zhang R, Liu M, Jiang T, Yang Y, Yang M. Knockdown of LncRNA-XIST Suppresses Proliferation and TGF-β1-Induced EMT in NSCLC Through the Notch-1 Pathway by Regulation of miR-137. Genet Test Mol Biomarkers. 2018 Jun;22(6):333-342. doi: 10.1089/gtmb.2018.0026. Epub 2018 May 29. PMID: 29812958.	29812958
				RP11‑838N2.4	-------	-------	promotes erlotinib resistance in non-small cell lung cancer	Zhang W, Cai X, Yu J, Lu X, Qian Q, Qian W. Exosome-mediated transfer of lncRNA RP11‑838N2.4 promotes erlotinib resistance in non-small cell lung cancer. Int J Oncol. 2018 Aug;53(2):527-538. doi: 10.3892/ijo.2018.4412. Epub 2018 May 17. Retraction in: Int J Oncol. 2023 Jan;62(1): PMID: 29845246; PMCID: PMC6017264.	29845246
				LncRNA NNT-AS1	miR-129-5p	-------	Inhibits tumor growth, induces cell apoptosis	Shen Q, Jiang Y. LncRNA NNT-AS1 promotes the proliferation, and invasion of lung cancer cells via regulating miR-129-5p expression. Biomed Pharmacother. 2018 Sep;105:176-181. doi: 10.1016/j.biopha.2018.05.123. Epub 2018 May 29. PMID: 29857296.	29857296
				lncRNA NEAT1	-------	-------	Implicated in multiple cancer types	Qi L, Liu F, Zhang F, Zhang S, Lv L, Bi Y, Yu Y. lncRNA NEAT1 competes against let-7a to contribute to non-small cell lung cancer proliferation and metastasis. Biomed Pharmacother. 2018 Jul;103:1507-1515. doi: 10.1016/j.biopha.2018.04.053. Epub 2018 May 7. PMID: 29864936.	29864936
				lncRNA MIR4435-2HG	-------	β-catenin	Promotes tumor growth, invasion, and metastasis	Qian H, Chen L, Huang J, Wang X, Ma S, Cui F, Luo L, Ling L, Luo K, Zheng G. The lncRNA MIR4435-2HG promotes lung cancer progression by activating β-catenin signalling. J Mol Med (Berl). 2018 Aug;96(8):753-764. doi: 10.1007/s00109-018-1654-5. Epub 2018 Jun 5. PMID: 29872866.	29872866
				LSINCT5	-------	-------	Involved in tumor growth and metastasis	Tian Y, Zhang N, Chen S, Ma Y, Liu Y. The long non-coding RNA LSINCT5 promotes malignancy in non-small cell lung cancer by stabilizing HMGA2. Cell Cycle. 2018;17(10):1188-1198. doi: 10.1080/15384101.2018.1467675. Epub 2018 Jul 5. PMID: 29883241; PMCID: PMC6110604.	29883241
				MALAT1	-------	-------	Associated with cancer cell proliferation	Chen W, Zhao W, Chen S, Zhang L, Guo Z, Wang L, Wang J, Wan Z, Hong Y, Yu L. Expression and correlation of MALAT1 and SOX9 in non-small cell lung cancer. Clin Respir J. 2018 Jul;12(7):2284-2291. doi: 10.1111/crj.12906. Epub 2018 Jun 13. PMID: 29896925.	29896925
				HOXD-AS1	miR-130a-3p	ZEB1	Regulates HMGB3 expression in cancer	Chi C, Mao M, Shen Z, Chen Y, Chen J, Hou W. HOXD-AS1 Exerts Oncogenic Functions and Promotes Chemoresistance in Cisplatin-Resistant Cervical Cancer Cells. Hum Gene Ther. 2018 Dec;29(12):1438-1448. doi: 10.1089/hum.2017.256. Epub 2018 Sep 5. Retraction in: Hum Gene Ther. 2022 May;33(9-10):572. PMID: 29896986.	29896986
				OIP5-AS1	miR-378a-3p	-------	Act as a regulatory axis in cancer progression	Wang M, Sun X, Yang Y, Jiao W. Long non-coding RNA OIP5-AS1 promotes proliferation of lung cancer cells and leads to poor prognosis by targeting miR-378a-3p. Thorac Cancer. 2018 Aug;9(8):939-949. doi: 10.1111/1759-7714.12767. Epub 2018 Jun 13. PMID: 29897167; PMCID: PMC6068457.	29897167
				HOXA-AS3	-------	-------	Role in hematological cancer progression	Zhang H, Liu Y, Yan L, Zhang M, Yu X, Du W, Wang S, Li Q, Chen H, Zhang Y, Sun H, Tang Z, Zhu D. Increased levels of the long noncoding RNA, HOXA-AS3, promote proliferation of A549 cells. Cell Death Dis. 2018 Jun 13;9(6):707. doi: 10.1038/s41419-018-0725-4. PMID: 29899328; PMCID: PMC5999602.	29899328
				LINC00339	miR-145	-------	Functions as a tumor suppressor in various cancers	Yuan Y, Haiying G, Zhuo L, Ying L, Xin H. Long non-coding RNA LINC00339 facilitates the tumorigenesis of non-small cell lung cancer by sponging miR-145 through targeting FOXM1. Biomed Pharmacother. 2018 Sep;105:707-713. doi: 10.1016/j.biopha.2018.06.022. Epub 2018 Jun 12. PMID: 29906749.	29906749
				TBILA	-------	TGFβ	Contributes to cancer progression	Lu Z, Li Y, Che Y, Huang J, Sun S, Mao S, Lei Y, Li N, Sun N, He J. The TGFβ-induced lncRNA TBILA promotes non-small cell lung cancer progression in vitro and in vivo via cis-regulating HGAL and activating S100A7/JAB1 signaling. Cancer Lett. 2018 Sep 28;432:156-168. doi: 10.1016/j.canlet.2018.06.013. Epub 2018 Jun 15. PMID: 29908210.	29908210
				LCPAT1	-------	-------	Associated with various cancers	Lin H, Zhang X, Feng N, Wang R, Zhang W, Deng X, Wang Y, Yu X, Ye X, Li L, Qian Y, Yu H, Qian B. LncRNA LCPAT1 Mediates Smoking/ Particulate Matter 2.5-Induced Cell Autophagy and Epithelial-Mesenchymal Transition in Lung Cancer Cells via RCC2. Cell Physiol Biochem. 2018;47(3):1244-1258. doi: 10.1159/000490220. Epub 2018 Jun 15. PMID: 29913439.	29913439
				RUNXOR	-------	MDSC	Supports cancer cell survival and proliferation	Tian X, Ma J, Wang T, Tian J, Zheng Y, Peng R, Wang Y, Zhang Y, Mao L, Xu H, Wang S. Long non-coding RNA RUNXOR accelerates MDSC-mediated immunosuppression in lung cancer. BMC Cancer. 2018 Jun 18;18(1):660. doi: 10.1186/s12885-018-4564-6. PMID: 29914443; PMCID: PMC6006856.	29914443
				MALAT1	miR-206	Akt/mTOR signaling	Implicated in cancer progression	Tang Y, Xiao G, Chen Y, Deng Y. LncRNA MALAT1 promotes migration and invasion of non-small-cell lung cancer by targeting miR-206 and activating Akt/mTOR signaling. Anticancer Drugs. 2018 Sep;29(8):725-735. doi: 10.1097/CAD.0000000000000650. PMID: 29916897.	29916897
				LUCAT1	miR-495-3p	-------	Act as a regulatory axis in cancer progression	Wang LN, Zhu XQ, Song XS, Xu Y. Long noncoding RNA lung cancer associated transcript 1 promotes proliferation and invasion of clear cell renal cell carcinoma cells by negatively regulating miR-495-3p. J Cell Biochem. 2018 Sep;119(9):7599-7609. doi: 10.1002/jcb.27099. Epub 2018 Jun 22. PMID: 29932248.	29932248
				LINC01614	miR-217	-------	Contributes to cancer cell survival and growth	Liu AN, Qu HJ, Yu CY, Sun P. Knockdown of LINC01614 inhibits lung adenocarcinoma cell progression by up-regulating miR-217 and down-regulating FOXP1. J Cell Mol Med. 2018 Sep;22(9):4034-4044. doi: 10.1111/jcmm.13483. Epub 2018 Jun 22. PMID: 29934982; PMCID: PMC6111824.	29934982
				LL22NC03-N64E9.1	-------	-------	Associated with cancer progression and metastasis	Jing H, Qu X, Liu L, Xia H. A Novel Long Noncoding RNA (lncRNA), LL22NC03-N64E9.1, Promotes the Proliferation of Lung Cancer Cells and is a Potential Prognostic Molecular Biomarker for Lung Cancer. Med Sci Monit. 2018 Jun 23;24:4317-4323. doi: 10.12659/MSM.908359. PMID: 29935018; PMCID: PMC6047588.	29935018
				LINC00313	miR-4429	-------	Act as a regulatory axis in cancer progression	Wu WJ, Yin H, Hu JJ, Wei XZ. Long noncoding RNA LINC00313 modulates papillary thyroid cancer tumorigenesis via sponging miR-4429. Neoplasma. 2018 Nov 15;65(6):933-942. doi: 10.4149/neo_2018_180219N125. Epub 2018 Jun 17. PMID: 29940766.	29940766
				PICART1	-------	-------	Enhances cancer progression	Zhao JM, Cheng W, He XG, Liu YL, Wang FF, Gao YF. Long non-coding RNA PICART1 suppresses proliferation and promotes apoptosis in lung cancer cells by inhibiting JAK2/STAT3 signaling. Neoplasma. 2018 Sep 19;65(5):779-789. doi: 10.4149/neo_2018_171130N778. Epub 2018 Jun 18. PMID: 29940776.	29940776
				LncRNA H19, LIN28B	miR-196b	-------	Contributes to cancer progression	Ren J, Fu J, Ma T, Yan B, Gao R, An Z, Wang D. LncRNA H19-elevated LIN28B promotes lung cancer progression through sequestering miR-196b. Cell Cycle. 2018;17(11):1372-1380. doi: 10.1080/15384101.2018.1482137. Epub 2018 Jul 23. PMID: 29950144; PMCID: PMC6110585.	29950144
				HOXD-AS1	miR-133b	MMP9 axis	Potentially oncogenic lncRNAs (e.g., in cancer progression)	Xia H, Jing H, Li Y, Lv X. Long noncoding RNA HOXD-AS1 promotes non-small cell lung cancer migration and invasion through regulating miR-133b/MMP9 axis. Biomed Pharmacother. 2018 Oct;106:156-162. doi: 10.1016/j.biopha.2018.06.073. Epub 2018 Jun 27. Retraction in: Biomed Pharmacother. 2023 Dec 31;169:115376. PMID: 29958139.	29958139
				LincH19	-------	-------	Promotes tumor progression	Luo J, Li Q, Pan J, Li L, Fang L, Zhang Y. Expression level of long noncoding RNA H19 in plasma of patients with nonsmall cell lung cancer and its clinical significance. J Cancer Res Ther. 2018;14(4):860-863. doi: 10.4103/jcrt.JCRT_733_17. PMID: 29970666.	29970666
				HOTAIR rs12826786 and rs1899663	-------	-------	Involved in cancer metastasis	Dadaş E, Aydın M. Effect of HOTAIR rs12826786 and rs1899663 polymorphisms on lung cancer susceptibility and clinicopathological characteristics in a turkish population: a hospital-based case-control study. Cell Mol Biol (Noisy-le-grand). 2018 May 30;64(7):97-102. PMID: 29974853.	29974853
				LINC00222	-------	-------	involved in cancer progression	Zhang H, Wang Y, Lu J, Zhao Y. Long non-coding RNA LINC00222 regulates GSK3β activity and promotes cell apoptosis in lung adenocarcinoma. Biomed Pharmacother. 2018 Oct;106:755-762. doi: 10.1016/j.biopha.2018.06.165. Epub 2018 Jul 11. PMID: 29990868.	29990868
				CLSTN2, AC009951.1, LINC01705, AC090673.1	miR-378b	-------	Acts as a tumor suppressor in various cancers	Xie L, Yao Z, Zhang Y, Li D, Hu F, Liao Y, Zhou L, Zhou Y, Huang Z, He Z, Han L, Yang Y, Yang Z. Deep RNA sequencing reveals the dynamic regulation of miRNA, lncRNAs, and mRNAs in osteosarcoma tumorigenesis and pulmonary metastasis. Cell Death Dis. 2018 Jul 10;9(7):772. doi: 10.1038/s41419-018-0813-5. PMID: 29991755; PMCID: PMC6039476.	29991755
				HOXA11	-------	-------	Promotes cancer cell proliferation and invasion	Lu CW, Zhou DD, Xie T, Hao JL, Pant OP, Lu CB, Liu XF. HOXA11 antisense long noncoding RNA (HOXA11-AS): A promising lncRNA in human cancers. Cancer Med. 2018 Aug;7(8):3792-3799. doi: 10.1002/cam4.1571. Epub 2018 Jul 10. PMID: 29992790; PMCID: PMC6089141.	29992790
				LINC00961	-------	-------	Contributes to cancer progression	Huang Z, Lei W, Tan J, Hu HB. Long noncoding RNA LINC00961 inhibits cell proliferation and induces cell apoptosis in human non-small cell lung cancer. J Cell Biochem. 2018 Nov;119(11):9072-9080. doi: 10.1002/jcb.27166. Epub 2018 Jul 16. PMID: 30010215.	30010215
				RHPN1-AS1	miR-299-3p	TNFSF12	Modulates caveolin1 expression in cancer	Li X, Zhang X, Yang C, Cui S, Shen Q, Xu S. The lncRNA RHPN1-AS1 downregulation promotes gefitinib resistance by targeting miR-299-3p/TNFSF12 pathway in NSCLC. Cell Cycle. 2018;17(14):1772-1783. doi: 10.1080/15384101.2018.1496745. Epub 2018 Aug 2. Retraction in: Cell Cycle. 2022 Dec;21(24):2668. PMID: 30010468; PMCID: PMC6133316.	30010468
				EPIC1	-------	-------	Associated with cancer development and progression	Zhang B, Lu HY, Xia YH, Jiang AG, Lv YX. Long non-coding RNA EPIC1 promotes human lung cancer cell growth. Biochem Biophys Res Commun. 2018 Sep 10;503(3):1342-1348. doi: 10.1016/j.bbrc.2018.07.046. Epub 2018 Jul 17. PMID: 30029875.	30029875
				LUCAT1	-------	-------	Function in cancer progression	Zheng Z, Zhao F, Zhu D, Han J, Chen H, Cai Y, Chen Z, Xie W. Long Non-Coding RNA LUCAT1 Promotes Proliferation and Invasion in Clear Cell Renal Cell Carcinoma Through AKT/GSK-3β Signaling Pathway. Cell Physiol Biochem. 2018;48(3):891-904. doi: 10.1159/000491957. Epub 2018 Jul 20. PMID: 30032137.	30032137
				NEAT1	miR-193a-3p	-------	Involved in cancer development and progression	Xiong DD, Li ZY, Liang L, He RQ, Ma FC, Luo DZ, Hu XH, Chen G. The LncRNA NEAT1 Accelerates Lung Adenocarcinoma Deterioration and Binds to Mir-193a-3p as a Competitive Endogenous RNA. Cell Physiol Biochem. 2018;48(3):905-918. doi: 10.1159/000491958. Epub 2018 Jul 23. Erratum in: Cell Physiol Biochem. 2020;54(3):508-509. PMID: 30036873.	30036873
				NNT-AS1	-------	MAPK/Slug	Modulates inflammatory response and cell survival	Cai Y, Dong ZY, Wang JY. LncRNA NNT-AS1 is a major mediator of cisplatin chemoresistance in non-small cell lung cancer through MAPK/Slug pathway. Eur Rev Med Pharmacol Sci. 2018 Aug;22(15):4879-4887. doi: 10.26355/eurrev_201808_15624. PMID: 30070323.	30070323
				RERT-lncRNA	-------	-------	Facilitates cancer cell proliferation and migration	Zhu J, Luo JZ, Li CB. Correlations of an Insertion/Deletion Polymorphism (rs10680577) in the RERT-lncRNA with the Susceptibility, Clinicopathological Features, and Prognosis of Lung Cancer. Biochem Genet. 2019 Feb;57(1):147-158. doi: 10.1007/s10528-018-9883-4. Epub 2018 Aug 2. PMID: 30073577.	30073577
				MALAT1	-------	STAT3	Promotes tumor growth, invasion, and metastasis	Yang Q, Chen W, Xu Y, Lv X, Zhang M, Jiang H. Polyphyllin I modulates MALAT1/STAT3 signaling to induce apoptosis in gefitinib-resistant non-small cell lung cancer. Toxicol Appl Pharmacol. 2018 Oct 1;356:1-7. doi: 10.1016/j.taap.2018.07.031. Epub 2018 Aug 1. PMID: 30076870.	30076870
				SNHG1	-------	-------	Implicated in various aspects of cancer progression	Xiao B, Huang Z, Zhou R, Zhang J, Yu B. The Prognostic Value of Expression of the Long Noncoding RNA (lncRNA) Small Nucleolar RNA Host Gene 1 (SNHG1) in Patients with Solid Malignant Tumors: A Systematic Review and Meta-Analysis. Med Sci Monit. 2018 Aug 6;24:5462-5472. doi: 10.12659/MSM.911687. PMID: 30080819; PMCID: PMC6091164.	30080819
				CASC2	-------	-------	Important in cell growth and differentiation	Yu X, Zheng H, Tse G, Zhang L, Wu WKK. CASC2: An emerging tumour-suppressing long noncoding RNA in human cancers and melanoma. Cell Prolif. 2018 Dec;51(6):e12506. doi: 10.1111/cpr.12506. Epub 2018 Aug 9. PMID: 30094876; PMCID: PMC6528875.	30094876
				LncRNA HOXA11-AS	miR-454-3p	Stat3	Involved in cancer development and progression	Zhao X, Li X, Zhou L, Ni J, Yan W, Ma R, Wu J, Feng J, Chen P. LncRNA HOXA11-AS drives cisplatin resistance of human LUAD cells via modulating miR-454-3p/Stat3. Cancer Sci. 2018 Oct;109(10):3068-3079. doi: 10.1111/cas.13764. Epub 2018 Sep 2. PMID: 30099826; PMCID: PMC6172072.	30099826
				LUCAT1	miR-612/HOXA13	-------	Participates in cancer progression	Yu H, Xu Y, Zhang D, Liu G. Long noncoding RNA LUCAT1 promotes malignancy of ovarian cancer through regulation of miR-612/HOXA13 pathway. Biochem Biophys Res Commun. 2018 Sep 10;503(3):2095-2100. doi: 10.1016/j.bbrc.2018.07.165. Epub 2018 Aug 6. PMID: 30107913.	30107913
				LncRNA THOR	-------	-------	Modulates cancer progression	Shang Y. LncRNA THOR acts as a retinoblastoma promoter through enhancing the combination of c-myc mRNA and IGF2BP1 protein. Biomed Pharmacother. 2018 Oct;106:1243-1249. doi: 10.1016/j.biopha.2018.07.052. Epub 2018 Jul 20. PMID: 30119193.	30119193
				VPS9D1-AS1	-------	-------	Facilitates cancer progression and metastasis	Tan J, Yang L. Long noncoding RNA VPS9D1-AS1 overexpression predicts a poor prognosis in non-small cell lung cancer. Biomed Pharmacother. 2018 Oct;106:1600-1606. doi: 10.1016/j.biopha.2018.07.113. Epub 2018 Jul 29. PMID: 30119235.	30119235
				CEBPA-AS1, GVINP1, MIR31HG, and RAET1K	-------	-------	Associated with cancer progression	Sui J, Yang S, Liu T, Wu W, Xu S, Yin L, Pu Y, Zhang X, Zhang Y, Shen B, Liang G. Molecular characterization of lung adenocarcinoma: A potential four-long noncoding RNA prognostic signature. J Cell Biochem. 2019 Jan;120(1):705-714. doi: 10.1002/jcb.27428. Epub 2018 Aug 20. PMID: 30125988.	30125988
				LINC00982	-------	-------	Involved in promoting cancer cell proliferation and metastasis	Lv W, Yu X, Li W, Feng N, Feng T, Wang Y, Lin H, Qian B. Low expression of LINC00982 and PRDM16 is associated with altered gene expression, damaged pathways and poor survival in lung adenocarcinoma. Oncol Rep. 2018 Nov;40(5):2698-2709. doi: 10.3892/or.2018.6645. Epub 2018 Aug 14. PMID: 30132554.	30132554
				Long noncoding RNA NSCLCAT1	-------	-------	Promotes tumor growth and metastasis	Zhao W, Zhang LN, Wang XL, Zhang J, Yu HX. Long noncoding RNA NSCLCAT1 increases non-small cell lung cancer cell invasion and migration through the Hippo signaling pathway by interacting with CDH1. FASEB J. 2019 Jan;33(1):1151-1166. doi: 10.1096/fj.201800408R. Epub 2018 Aug 27. PMID: 30148675.	30148675
				LINC00113, AC005009.1, ARHGAP22-IT1, AC009411.1, SRGAP3-AS2, EGFEM1P, FAM66E, and HLA-F-AS1	-------	-------	Regulates cell proliferation	Yang Z, Li H, Wang Z, Yang Y, Niu J, Liu Y, Sun Z, Yin C. Microarray expression profile of long non-coding RNAs in human lung adenocarcinoma. Thorac Cancer. 2018 Oct;9(10):1312-1322. doi: 10.1111/1759-7714.12845. Epub 2018 Aug 27. PMID: 30151992; PMCID: PMC6166069.	30151992
				lncRA ANCR	-------	TGF-β	Associated with cancer progression	Wang S, Lan F, Xia Y. lncRA ANCR Inhibits Non-Small Cell Lung Cancer Cell Migration and Invasion by Inactivating TGF-β Pathway. Med Sci Monit. 2018 Aug 29;24:6002-6009. doi: 10.12659/MSM.911492. PMID: 30154397; PMCID: PMC6126415.	30154397
				HOTAIR lncRNA SNPs rs920778 and rs1899663	-------	-------	Promotes cancer cell proliferation, invasion, and metastasis	Wang C, Li Y, Li YW, Zhang HB, Gong H, Yuan Y, Li WT, Liu HY, Chen J. HOTAIR lncRNA SNPs rs920778 and rs1899663 are associated with smoking, male gender, and squamous cell carcinoma in a Chinese lung cancer population. Acta Pharmacol Sin. 2018 Nov;39(11):1797-1803. doi: 10.1038/s41401-018-0083-x. Epub 2018 Aug 28. PMID: 30154526; PMCID: PMC6289398.	30154526
				SNHG3	-------	-------	Promotes cancer cell proliferation, migration, and invasion	Liu L, Ni J, He X. Upregulation of the Long Noncoding RNA SNHG3 Promotes Lung Adenocarcinoma Proliferation. Dis Markers. 2018 Jul 22;2018:5736716. doi: 10.1155/2018/5736716. PMID: 30154938; PMCID: PMC6081568.	30154938
				TUBA4B	-------	-------	Modulates cancer progression	Zhang T, Wu DM, Deng SH, Han R, Liu T, Li J, Xu Y. Integrated Analysis Reveals That Long Non-Coding RNA TUBA4B Can Be Used as a Prognostic Biomarker in Various Cancers. Cell Physiol Biochem. 2018;49(2):530-544. doi: 10.1159/000492991. Epub 2018 Aug 29. PMID: 30157490.	30157490
				RAB1A-2	-------	FGF1	Contributes to cancer progression	Wu D, Yang B, Chen J, Xiong H, Li Y, Pan Z, Cao Y, Chen J, Li T, Zhou S, Ling X, Wei Y, Li G, Zhou Y, Qiu F, Yang L, Lu J. Upregulation of long non-coding RNA RAB1A-2 induces FGF1 expression worsening lung cancer prognosis. Cancer Lett. 2018 Dec 1;438:116-125. doi: 10.1016/j.canlet.2018.09.016. Epub 2018 Sep 12. PMID: 30217564.	30217564
				H19	-------	-------	Promotes cancer cell proliferation and migration	Yin Z, Cui Z, Li H, Li J, Zhou B. Polymorphisms in the H19 gene and the risk of lung Cancer among female never smokers in Shenyang, China. BMC Cancer. 2018 Sep 15;18(1):893. doi: 10.1186/s12885-018-4795-6. PMID: 30219045; PMCID: PMC6139161.	30219045
				LINC00978	miR‑6754‑5p	-------	Contribute to cancer progression	Li X, Ren Y, Zuo T. Long noncoding RNA LINC00978 promotes cell proliferation and invasion in non‑small cell lung cancer by inhibiting miR‑6754‑5p. Mol Med Rep. 2018 Nov;18(5):4725-4732. doi: 10.3892/mmr.2018.9463. Epub 2018 Sep 6. PMID: 30221669.	30221669
				lncRNA HOTAIR	-------	-------	Role in cancer progression	Xiao Q, Zheng F, Tang Q, Wu JJ, Xie J, Huang HD, Yang XB, Hann SS. Repression of PDK1- and LncRNA HOTAIR-Mediated EZH2 Gene Expression Contributes to the Enhancement of Atractylenolide 1 and Erlotinib in the Inhibition of Human Lung Cancer Cells. Cell Physiol Biochem. 2018;49(4):1615-1632. doi: 10.1159/000493497. Epub 2018 Sep 17. PMID: 30223276.	30223276
				NKILA	-------	-------	Contributes to cancer progression	Huang D, Chen J, Yang L, Ouyang Q, Li J, Lao L, Zhao J, Liu J, Lu Y, Xing Y, Chen F, Su F, Yao H, Liu Q, Su S, Song E. NKILA lncRNA promotes tumor immune evasion by sensitizing T cells to activation-induced cell death. Nat Immunol. 2018 Oct;19(10):1112-1125. doi: 10.1038/s41590-018-0207-y. Epub 2018 Sep 17. PMID: 30224822.	30224822
				BRE-AS1	-------	NR4A3	Potential roles in tumorigenesis	Zhang M, Wu J, Zhong W, Zhao Z, Liu Z. Long non-coding RNA BRE-AS1 represses non-small cell lung cancer cell growth and survival via up-regulating NR4A3. Arch Biochem Biophys. 2018 Dec 15;660:53-63. doi: 10.1016/j.abb.2018.09.013. Epub 2018 Sep 15. PMID: 30227111.	30227111
				HEIH	-------	-------	involved in cancer progression	Jia K, Chen F, Xu L. Long noncoding RNA HEIH promotes the proliferation and metastasis of non-small cell lung cancer. J Cell Biochem. 2019 Mar;120(3):3529-3538. doi: 10.1002/jcb.27629. Epub 2018 Sep 19. PMID: 30230600.	30230600
				DGCR5	-------	-------	Play roles in cell division and proliferation	Fang C, He W, Xu T, Dai J, Xu L, Sun F. Upregulation of lncRNA DGCR5 correlates with better prognosis and inhibits bladder cancer progression via transcriptionally facilitating P21 expression. J Cell Physiol. 2019 May;234(5):6254-6262. doi: 10.1002/jcp.27356. Epub 2018 Sep 21. PMID: 30238982.	30238982
				LINC01296	miR-598	Twist1	LINC01296/miR-598/Twist1 promotes non-small cell lung cancer tumorigenesis	Xu L, Wei B, Hui H, Sun Y, Liu Y, Yu X, Dai J. Positive feedback loop of lncRNA LINC01296/miR-598/Twist1 promotes non-small cell lung cancer tumorigenesis. J Cell Physiol. 2019 Apr;234(4):4563-4571. doi: 10.1002/jcp.27235. Epub 2018 Sep 21. PMID: 30240003.	30240003
				EPB41L4A-AS2	-------	-------	Regulates tumorigenesis	Shu J, Li S, Chen YB, Zhu QF, Yu XH. Long non-coding RNA EPB41L4A-AS2 inhibited non-small cell lung cancer proliferation, invasion and promoted cell apoptosis. Neoplasma. 2018 Sep 19;65(5):664-672. doi: 10.4149/neo_2018_170713N480. Epub 2018 Sep 4. PMID: 30249102.	30249102
				lncRNA-MALAT1	miR-145-5p	NEDD9	Regulates cancer cell proliferation, invasion, and metastasis through SIRT1 pathway	Yu W, Ding J, He M, Chen Y, Wang R, Han Z, Xing EZ, Zhang C, Yeh S. Estrogen receptor β promotes the vasculogenic mimicry (VM) and cell invasion via altering the lncRNA-MALAT1/miR-145-5p/NEDD9 signals in lung cancer. Oncogene. 2019 Feb;38(8):1225-1238. doi: 10.1038/s41388-018-0463-1. Epub 2018 Sep 24. PMID: 30250297.	30250297
				SNHG14	miR-340	-------	Implicated in various cancer types	Zhang Z, Wang Y, Zhang W, Li J, Liu W, Lu W. Long non-coding RNA SNHG14 exerts oncogenic functions in non-small cell lung cancer through acting as an miR-340 sponge. Biosci Rep. 2019 Jan 3;39(1):BSR20180941. doi: 10.1042/BSR20180941. PMID: 30254102; PMCID: PMC6328883.	30254102
				lnc-MMP2-2	-------	-------	Role in cancer progression	Wu DM, Deng SH, Liu T, Han R, Zhang T, Xu Y. TGF-β-mediated exosomal lnc-MMP2-2 regulates migration and invasion of lung cancer cells to the vasculature by promoting MMP2 expression. Cancer Med. 2018 Oct;7(10):5118-5129. doi: 10.1002/cam4.1758. Epub 2018 Sep 6. Erratum in: Cancer Med. 2020 Jul;9(13):4876. PMID: 30256540; PMCID: PMC6198203.	30256540
				Linc00662	-------	-------	Modulates cancer progression	Gong W, Su Y, Liu Y, Sun P, Wang X. Long non-coding RNA Linc00662 promotes cell invasion and contributes to cancer stem cell-like phenotypes in lung cancer cells. J Biochem. 2018 Dec 1;164(6):461-469. doi: 10.1093/jb/mvy078. PMID: 30256974.	30256974
				SNHG6	miR-26a-5p	-------	Contributes to cancer progression	Liang R, Xiao G, Wang M, Li X, Li Y, Hui Z, Sun X, Qin S, Zhang B, Du N, Liu D, Ren H. SNHG6 functions as a competing endogenous RNA to regulate E2F7 expression by sponging miR-26a-5p in lung adenocarcinoma. Biomed Pharmacother. 2018 Nov;107:1434-1446. doi: 10.1016/j.biopha.2018.08.099. Epub 2018 Sep 1. PMID: 30257360.	30257360
				LncRNA PRNCR1	miR-448	-------	Act as a regulatory axis in cancer progression	Cheng D, Bao C, Zhang X, Lin X, Huang H, Zhao L. LncRNA PRNCR1 interacts with HEY2 to abolish miR-448-mediated growth inhibition in non-small cell lung cancer. Biomed Pharmacother. 2018 Nov;107:1540-1547. doi: 10.1016/j.biopha.2018.08.105. Epub 2018 Sep 5. PMID: 30257372.	30257372
				MEG3	miR-34a and miR-203	TGF-β	Enhances cancer cell growth and metastasis	Terashima M, Ishimura A, Wanna-Udom S, Suzuki T. MEG8 long noncoding RNA contributes to epigenetic progression of the epithelial-mesenchymal transition of lung and pancreatic cancer cells. J Biol Chem. 2018 Nov 23;293(47):18016-18030. doi: 10.1074/jbc.RA118.004006. Epub 2018 Sep 27. PMID: 30262664; PMCID: PMC6254362.	30262664
				lncRNA PRAL	-------	-------	Associated with cancer progression	Wang H, Wang J, Liang CF, Zhou T. Expression of Long Non-Coding RNA PRAL as a Potential Biomarker for Diagnosis in Non-Small-Cell Lung Cancer Patients is Associated with the Inhibition of Cell Proliferation and Metastasis. Clin Lab. 2018 Sep 1;64(9):1341-1348. doi: 10.7754/Clin.Lab.2018.171237. PMID: 30274002.	30274002
				OGFRP1	miR-124-3p	-------	Various pathways potentially related to tumor progression	Tang LX, Chen GH, Li H, He P, Zhang Y, Xu XW. Long non-coding RNA OGFRP1 regulates LYPD3 expression by sponging miR-124-3p and promotes non-small cell lung cancer progression. Biochem Biophys Res Commun. 2018 Oct 28;505(2):578-585. doi: 10.1016/j.bbrc.2018.09.146. Epub 2018 Sep 28. PMID: 30274775.	30274775
				lncRNA AFAP1-AS1	-------	RIG-I-like receptor	Facilitates cancer progression	Tang XD, Zhang DD, Jia L, Ji W, Zhao YS. lncRNA AFAP1-AS1 Promotes Migration and Invasion of Non-Small Cell Lung Cancer via Up-Regulating IRF7 and the RIG-I-Like Receptor Signaling Pathway. Cell Physiol Biochem. 2018;50(1):179-195. doi: 10.1159/000493967. Epub 2018 Oct 2. PMID: 30278439.	30278439
				lncRNA MEG3 and BRCA1	miR-7-5p	-------	Promotes cancer cell proliferation, invasion, and metastasis	Wu JL, Meng FM, Li HJ. High expression of lncRNA MEG3 participates in non-small cell lung cancer by regulating microRNA-7-5p. Eur Rev Med Pharmacol Sci. 2018 Sep;22(18):5938-5945. doi: 10.26355/eurrev_201809_15923. PMID: 30280775.	30280775
				LncRNA H19	miR-107	-------	Promotes cancer cell proliferation, migration, and invasion	Qian B, Wang DM, Gu XS, Zhou K, Wu J, Zhang CY, He XY. LncRNA H19 serves as a ceRNA and participates in non-small cell lung cancer development by regulating microRNA-107. Eur Rev Med Pharmacol Sci. 2018 Sep;22(18):5946-5953. doi: 10.26355/eurrev_201809_15925. PMID: 30280776.	30280776
				Gm15290	miR-615-5p	-------	Implicated in cancer progression	Dong Y, Huo X, Sun R, Liu Z, Huang M, Yang S. lncRNA Gm15290 promotes cell proliferation and invasion in lung cancer through directly interacting with and suppressing the tumor suppressor miR-615-5p. Biosci Rep. 2018 Oct 31;38(5):BSR20181150. doi: 10.1042/BSR20181150. PMID: 30287504; PMCID: PMC6209606.	30287504
				linc00152	miR-193b	-------	Contributes to cancer progression	Liu Z, Liu A, Nan A, Cheng Y, Yang T, Dai X, Chen L, Li X, Jia Y, Zhang N, Jiang Y. The linc00152 Controls Cell Cycle Progression by Regulating CCND1 in 16HBE Cells Malignantly Transformed by Cigarette Smoke Extract. Toxicol Sci. 2019 Feb 1;167(2):496-508. doi: 10.1093/toxsci/kfy254. PMID: 30289508.	30289508
				HOXD-AS1	-------	-------	Facilitates cancer cell migration and invasion	Li L, Wang Y, Zhang X, Huang Q, Diao Y, Yin H, Liu H. Long non-coding RNA HOXD-AS1 in cancer. Clin Chim Acta. 2018 Dec;487:197-201. doi: 10.1016/j.cca.2018.10.002. Epub 2018 Oct 2. PMID: 30290157.	30290157
				NEAT1	-------	-------	Promotes cancer progression	Jiang P, Xu H, Xu C, Chen A, Chen L, Zhou M, Haq IU, Wu X, Mariyam Z, Feng Q. NEAT1 contributes to the CSC-like traits of A549/CDDP cells via activating Wnt signaling pathway. Chem Biol Interact. 2018 Dec 25;296:154-161. doi: 10.1016/j.cbi.2018.10.001. Epub 2018 Oct 3. PMID: 30291867.	30291867
				AFAP1-AS1	-------	-------	Associated with metastasis and tumor progression	He J, Wu K, Guo C, Zhou JK, Pu W, Deng Y, Zuo Y, Zhao Y, Liu L, Wei YQ, Peng Y. Long non-coding RNA AFAP1-AS1 plays an oncogenic role in promoting cell migration in non-small cell lung cancer. Cell Mol Life Sci. 2018 Dec;75(24):4667-4681. doi: 10.1007/s00018-018-2923-8. Epub 2018 Oct 6. PMID: 30293090.	30293090
				FLVCR1-AS1	miR-573	E2F3	Roles in Lung cancer progression	Gao X, Zhao S, Yang X, Zang S, Yuan X. Long non-coding RNA FLVCR1-AS1 contributes to the proliferation and invasion of lung cancer by sponging miR-573 to upregulate the expression of E2F transcription factor 3. Biochem Biophys Res Commun. 2018 Nov 2;505(3):931-938. doi: 10.1016/j.bbrc.2018.09.057. Epub 2018 Oct 9. PMID: 30309647.	30309647
				GACAT3	miR-3127-5p	-------	Contributes to cancer progression	Pan B, Zhao M, Xu L. Long noncoding RNA gastric cancer-associated transcript 3 plays oncogenic roles in glioma through sponging miR-3127-5p. J Cell Physiol. 2019 Jun;234(6):8825-8833. doi: 10.1002/jcp.27542. Epub 2018 Oct 14. PMID: 30317610.	30317610
				LINC00342	-------	-------	Associated with cancer cell proliferation and migration	Tang H, Zhao L, Li M, Li T, Hao Y. Investigation of LINC00342 as a poor prognostic biomarker for human patients with non-small cell lung cancer. J Cell Biochem. 2019 Apr;120(4):5055-5061. doi: 10.1002/jcb.27782. Epub 2018 Oct 15. PMID: 30320899.	30320899
				MALAT1	-------	-------	Contributes to cancer progression	Kim J, Piao HL, Kim BJ, Yao F, Han Z, Wang Y, Xiao Z, Siverly AN, Lawhon SE, Ton BN, Lee H, Zhou Z, Gan B, Nakagawa S, Ellis MJ, Liang H, Hung MC, You MJ, Sun Y, Ma L. Long noncoding RNA MALAT1 suppresses breast cancer metastasis. Nat Genet. 2018 Dec;50(12):1705-1715. doi: 10.1038/s41588-018-0252-3. Epub 2018 Oct 22. PMID: 30349115; PMCID: PMC6265076.	30349115
				LIN28B-AS1	-------	-------	Mucus production, airway protection	Wang C, Gu Y, Zhang E, Zhang K, Qin N, Dai J, Zhu M, Liu J, Xie K, Jiang Y, Guo X, Liu M, Jin G, Ma H, Jiang T, Yin R, Xia Y, Liu L, Wang S, Shen B, Huo R, Xu L, Sha J, Qu B, Shen H, Hu Z. A cancer-testis non-coding RNA LIN28B-AS1 activates driver gene LIN28B by interacting with IGF2BP1 in lung adenocarcinoma. Oncogene. 2019 Mar;38(10):1611-1624. doi: 10.1038/s41388-018-0548-x. Epub 2018 Oct 23. …	30353165
				LINC00460	miR-302c-5p	FOXA1	Inhibits cancer cell proliferation and metastasis	Ye JJ, Cheng YL, Deng JJ, Tao WP, Wu L. LncRNA LINC00460 promotes tumor growth of human lung adenocarcinoma by targeting miR-302c-5p/FOXA1 axis. Gene. 2019 Feb 15;685:76-84. doi: 10.1016/j.gene.2018.10.058. Epub 2018 Oct 22. PMID: 30359741.	30359741
				lncRNA-RP1-86D1.3	miR-2053	DRAM1 mRNA, ARSA mRNA	Enhances invasion	Matboli M, Shafei AE, Ali MA, Gaber AI, Galal A, Tarek O, Marei M, Khairy E, El-Khazragy N, Anber N, Abdel-Rahman O. Clinical significance of serum DRAM1 mRNA, ARSA mRNA, miR-2053 and lncRNA-RP1-86D1.3 axis expression in malignant pleural mesothelioma. J Cell Biochem. 2019 Mar;120(3):3203-3211. doi: 10.1002/jcb.27586. Epub 2018 Oct 26. PMID: 30362153.	30362153
				lncPRRG4-4	-------	-------	Modulates cancer progression	Wang Y, Gong W, Zhou S, Yang L, Qiu F, Lin M, Su W, Nie W, Datta S, Rao B, Xian J, Feng Y, Zhang X, Zhou Y, Gao X, Lu J. Long Noncoding RNA PRRG4-4 Promotes Viability, Cell Cycle, Migration, and Invasion in Lung Cancer Cells. DNA Cell Biol. 2018 Dec;37(12):953-966. doi: 10.1089/dna.2018.4220. Epub 2018 Oct 26. PMID: 30362823.	30362823
				BLACAT1	miR-17	-------	Potential roles in tumorigenesis	Huang FX, Chen HJ, Zheng FX, Gao ZY, Sun PF, Peng Q, Liu Y, Deng X, Huang YH, Zhao C, Miao LJ. LncRNA BLACAT1 is involved in chemoresistance of non‑small cell lung cancer cells by regulating autophagy. Int J Oncol. 2019 Jan;54(1):339-347. doi: 10.3892/ijo.2018.4614. Epub 2018 Oct 31. PMID: 30387831.	30387831
				GAS6-AS2	miR-298	CDK9 axis	Promotes cancer cell proliferation and metastasis	Rui X, Wang L, Pan H, Gu T, Shao S, Leng J. LncRNA GAS6-AS2 promotes bladder cancer proliferation and metastasis via GAS6-AS2/miR-298/CDK9 axis. J Cell Mol Med. 2019 Feb;23(2):865-876. doi: 10.1111/jcmm.13986. Epub 2018 Nov 5. PMID: 30394665; PMCID: PMC6349183.	30394665
				LINC01510	miR-339-5p	-------	Regulates cancer cell proliferation	Li J, Wei L. Increased expression of LINC01510 predicts poor prognosis and promotes malignant progression in human non-small cell lung cancer. Biomed Pharmacother. 2019 Jan;109:519-529. doi: 10.1016/j.biopha.2018.10.136. Epub 2018 Nov 3. PMID: 30399588.	30399588
				LncRNA SNHG15	miR-211-3p	-------	Modulates cancer progression	Cui HX, Zhang MY, Liu K, Liu J, Zhang ZL, Fu L. LncRNA SNHG15 promotes proliferation and migration of lung cancer via targeting microRNA-211-3p. Eur Rev Med Pharmacol Sci. 2018 Oct;22(20):6838-6844. doi: 10.26355/eurrev_201810_16152. PMID: 30402848.	30402848
				FEZF1-AS1	-------	JAK-STAT3	Promotes cell proliferation	Zhao X, Cheng Z, Wang J. Long Noncoding RNA FEZF1-AS1 Promotes Proliferation and Inhibits Apoptosis in Ovarian Cancer by Activation of JAK-STAT3 Pathway. Med Sci Monit. 2018 Nov 12;24:8088-8095. doi: 10.12659/MSM.911194. PMID: 30416194; PMCID: PMC6243867.	30416194
				lncRNA EGFR‑AS1	miR-223	-------	Modulatory role in cancer progression	Xu YH, Tu JR, Zhao TT, Xie SG, Tang SB. Overexpression of lncRNA EGFR‑AS1 is associated with a poor prognosis and promotes chemotherapy resistance in non‑small cell lung cancer. Int J Oncol. 2019 Jan;54(1):295-305. doi: 10.3892/ijo.2018.4629. Epub 2018 Nov 9. Erratum in: Int J Oncol. 2019 Jul;55(1):340. PMID: 30431074.	30431074
				LINC00319	miR-423-5p	NACC1	Enhances cancer cell growth and metastasis	Du W, Feng Z, Sun Q. LncRNA LINC00319 accelerates ovarian cancer progression through miR-423-5p/NACC1 pathway. Biochem Biophys Res Commun. 2018 Dec 9;507(1-4):198-202. doi: 10.1016/j.bbrc.2018.11.006. Epub 2018 Nov 12. PMID: 30442370.	30442370
				--------	miR-17-92	-------	Implicated in cancer progression	Zhang X, Li Y, Qi P, Ma Z. Biology of MiR-17-92 Cluster and Its Progress in Lung Cancer. Int J Med Sci. 2018 Sep 7;15(13):1443-1448. doi: 10.7150/ijms.27341. PMID: 30443163; PMCID: PMC6216058.	30443163
				LncRNA ZEB1-AS1	miR-409-3p	ZEB1	Regulates cancer cell proliferation and invasion	Qu R, Chen X, Zhang C. LncRNA ZEB1-AS1/miR-409-3p/ZEB1 feedback loop is involved in the progression of non-small cell lung cancer. Biochem Biophys Res Commun. 2018 Dec 9;507(1-4):450-456. doi: 10.1016/j.bbrc.2018.11.059. Epub 2018 Nov 15. PMID: 30448056.	30448056
				Lnc-SNHG1	miR-497	-------	Act as a regulatory axis in cancer progression	Li Z, Lu Q, Zhu D, Han Y, Zhou X, Ren T. Lnc-SNHG1 may promote the progression of non-small cell lung cancer by acting as a sponge of miR-497. Biochem Biophys Res Commun. 2018 Nov 30;506(3):632-640. doi: 10.1016/j.bbrc.2018.10.086. Epub 2018 Oct 25. PMID: 30454699.	30454699
				TNK2-AS1 and STAT3	-------	VEGFA	Associated with cancer progression	Wang Y, Han D, Pan L, Sun J. The positive feedback between lncRNA TNK2-AS1 and STAT3 enhances angiogenesis in non-small cell lung cancer. Biochem Biophys Res Commun. 2018 Dec 9;507(1-4):185-192. doi: 10.1016/j.bbrc.2018.11.004. Epub 2018 Nov 16. PMID: 30454892.	30454892
				LINC00337	miR-373 and miR-372	-------	Contributes to cancer progression	Wei B, Kong W, Mou X, Wang S. Comprehensive analysis of tumor immune infiltration associated with endogenous competitive RNA networks in lung adenocarcinoma. Pathol Res Pract. 2019 Jan;215(1):159-170. doi: 10.1016/j.prp.2018.10.032. Epub 2018 Oct 29. PMID: 30466766.	30466766
				UCA1	-------	-------	Involved in gene expression regulation and alternative splicing	Jun T, Zheng FS, Ren KM, Zhang HY, Zhao JG, Zhao JZ. Suppression of long non-coding RNA UCA1 inhibits proliferation and invasion and induces apoptosis in human lung cancer cells. Eur Rev Med Pharmacol Sci. 2018 Nov;22(21):7274-7281. doi: 10.26355/eurrev_201811_16263. PMID: 30468471.	30468471
				GASL1	-------	TGF-β1	Modulates cancer progression	Su WZ, Yuan X. LncRNA GASL1 inhibits tumor growth of non-small cell lung cancer by inactivating TGF-β pathway. Eur Rev Med Pharmacol Sci. 2018 Nov;22(21):7282-7288. doi: 10.26355/eurrev_201811_16264. PMID: 30468472.	30468472
				LINC00312	-------	-------	Role in cancer progression	Peng Z, Wang J, Shan B, Li B, Peng W, Dong Y, Shi W, Zhao W, He D, Duan M, Cheng Y, Zhang C, Duan C. The long noncoding RNA LINC00312 induces lung adenocarcinoma migration and vasculogenic mimicry through directly binding YBX1. Mol Cancer. 2018 Nov 23;17(1):167. doi: 10.1186/s12943-018-0920-z. PMID: 30470227; PMCID: PMC6260658.	30470227
				linc-ITGB1	-------	-------	Promotes tumor progression	Guo L, Sun C, Xu S, Xu Y, Dong Q, Zhang L, Li W, Wang X, Ying G, Guo F. Knockdown of long non-coding RNA linc-ITGB1 inhibits cancer stemness and epithelial-mesenchymal transition by reducing the expression of Snail in non-small cell lung cancer. Thorac Cancer. 2019 Feb;10(2):128-136. doi: 10.1111/1759-7714.12911. Epub 2018 Nov 28. PMID: 30485693; PMCID: PMC6360263.	30485693
				MALAT1	-------	-------	Involved in cancer metastasis	Guo L, Zhang X, Pan H, Li Y, Wang J, Li L, Dong Y, Du X, Chen J, Guo F. Prognostic and immunological significance of metastasis associated lung adenocarcinoma transcript 1 among different kinds of cancers. Bioengineered. 2021 Dec;12(1):4247-4258. doi: 10.1080/21655979.2021.1955511. PMID: 34308750; PMCID: PMC8806457.	30485693
				Long noncoding RNA CYTOR	miR-195	-------	Promotes tumor growth and metastasis through various pathways	Zhang J, Li W. Long noncoding RNA CYTOR sponges miR-195 to modulate proliferation, migration, invasion and radiosensitivity in nonsmall cell lung cancer cells. Biosci Rep. 2018 Dec 18;38(6):BSR20181599. doi: 10.1042/BSR20181599. PMID: 30487160; PMCID: PMC6435535.	30487160
				LINC00673	-------	-------	Modulates cancer progression	Roth A, Boulay K, Groß M, Polycarpou-Schwarz M, Mallette FA, Regnier M, Bida O, Ginsberg D, Warth A, Schnabel PA, Muley T, Meister M, Zabeck H, Hoffmann H, Diederichs S. Targeting LINC00673 expression triggers cellular senescence in lung cancer. RNA Biol. 2018;15(12):1499-1511. doi: 10.1080/15476286.2018.1553481. Epub 2018 Dec 7. PMID: 30499379; PMCID: PMC6333431.	30499379
				LCPAT1	-------	-------	Implicated in cancer progression	Gao S, Lin H, Yu W, Zhang F, Wang R, Yu H, Qian B. LncRNA LCPAT1 is involved in DNA damage induced by CSE. Biochem Biophys Res Commun. 2019 Jan 8;508(2):512-515. doi: 10.1016/j.bbrc.2018.11.171. Epub 2018 Nov 30. PMID: 30509493.	30509493
				LncRNA HAND2-AS1	-------	TGF-β1	Promotes cancer progression	Miao F, Chen J, Shi M, Song Y, Chen Z, Pang L. LncRNA HAND2-AS1 inhibits non-small cell lung cancer migration, invasion and maintains cell stemness through the interactions with TGF-β1. Biosci Rep. 2019 Jan 11;39(1):BSR20181525. doi: 10.1042/BSR20181525. PMID: 30509963; PMCID: PMC6328884.	30509963
				LncRNA DUXAP9-206	-------	-------	Involved in cancer progression	Zhu T, An S, Choy MT, Zhou J, Wu S, Liu S, Liu B, Yao Z, Zhu X, Wu J, He Z. LncRNA DUXAP9-206 directly binds with Cbl-b to augment EGFR signaling and promotes non-small cell lung cancer progression. J Cell Mol Med. 2019 Mar;23(3):1852-1864. doi: 10.1111/jcmm.14085. Epub 2018 Dec 4. Erratum in: J Cell Mol Med. 2022 Apr;26(7):2137. PMID: 30515972; PMCID: PMC6378200.	30515972
				GAPLINC	miR-661	eEF2K	Promotes cancer progression	Gu H, Chen J, Song Y, Shao H. Gastric Adenocarcinoma Predictive Long Intergenic Non-Coding RNA Promotes Tumor Occurrence and Progression in Non-Small Cell Lung Cancer via Regulation of the miR-661/eEF2K Signaling Pathway. Cell Physiol Biochem. 2018;51(5):2136-2147. doi: 10.1159/000495831. Epub 2018 Dec 6. PMID: 30522114.	30522114
				MINCR	miR-126	SLC7A5 axis	Implicated in tumor suppression and metastasis	Wang J, Ding M, Zhu H, Cao Y, Zhao W. Up-regulation of long noncoding RNA MINCR promotes non-small cell of lung cancer growth by negatively regulating miR-126/SLC7A5 axis. Biochem Biophys Res Commun. 2019 Jan 15;508(3):780-784. doi: 10.1016/j.bbrc.2018.11.162. Epub 2018 Dec 6. PMID: 30528230.	30528230
				lincRNA‑p21	miR‑17‑5p	-------	Promotes cancer progression	Ao X, Jiang M, Zhou J, Liang H, Xia H, Chen G. lincRNA‑p21 inhibits the progression of non‑small cell lung cancer via targeting miR‑17‑5p. Oncol Rep. 2019 Feb;41(2):789-800. doi: 10.3892/or.2018.6900. Epub 2018 Nov 30. PMID: 30535441; PMCID: PMC6312999.	30535441
				DANCR	-------	-------	Enhances cancer progression	Zhang N, Jiang W. Long non‑coding RNA DANCR promotes HMGA2‑mediated invasion in lung adenocarcinoma cells. Oncol Rep. 2019 Feb;41(2):1083-1090. doi: 10.3892/or.2018.6897. Epub 2018 Nov 30. PMID: 30535487.	30535487
				OIP5-AS1	-------	-------	Promotes cancer progression	Esfandi F, Kholghi Oskooei V, Taheri F, Kiani A, Taheri M, Ghafouri-Fard S. Expression Analysis of OIP5-AS1 in Non-Small Cell Lung Cancer. Klin Onkol. 2018 Summer;31(4):260-263. English. doi: 10.14735/amko2018260. PMID: 30541307.	30541307
				LncRNA TP73-AS1	-------	-------	Implicated in cancer cell growth and metastasis	Liu C, Ren L, Deng J, Wang S. LncRNA TP73-AS1 promoted the progression of lung adenocarcinoma via PI3K/AKT pathway. Biosci Rep. 2019 Jan 11;39(1):BSR20180999. doi: 10.1042/BSR20180999. PMID: 30541897; PMCID: PMC6328885.	30541897
				LOC285194	-------	-------	modulated cell proliferation and cancer progression	Zhou H, Chen A, Shen J, Zhang X, Hou M, Li J, Chen J, Zou H, Zhang Y, Deng Q, She K, Shi X, He J. Long non-coding RNA LOC285194 functions as a tumor suppressor by targeting p53 in non-small cell lung cancer. Oncol Rep. 2019 Jan;41(1):15-26. doi: 10.3892/or.2018.6839. Epub 2018 Oct 31. PMID: 30542733; PMCID: PMC6278458.	30542733
				H19	-------	-------	involved in cancer progression	Lei Y, Guo W, Chen B, Chen L, Gong J, Li W. Tumor‑released lncRNA H19 promotes gefitinib resistance via packaging into exosomes in non‑small cell lung cancer. Oncol Rep. 2018 Dec;40(6):3438-3446. doi: 10.3892/or.2018.6762. Epub 2018 Oct 3. PMID: 30542738; PMCID: PMC6196604.	30542738
				MALAT1	-------	-------	Promotes cancer progression	Gong N, Teng X, Li J, Liang XJ. Antisense Oligonucleotide-Conjugated Nanostructure-Targeting lncRNA MALAT1 Inhibits Cancer Metastasis. ACS Appl Mater Interfaces. 2019 Jan 9;11(1):37-42. doi: 10.1021/acsami.8b18288. Epub 2018 Dec 18. PMID: 30548064.	30548064
				lncRNA DLX6-AS1	miR-144	-------	Implicated in cancer progression	Huang Y, Ni R, Wang J, Liu Y. Knockdown of lncRNA DLX6-AS1 inhibits cell proliferation, migration and invasion while promotes apoptosis by downregulating PRR11 expression and upregulating miR-144 in non-small cell lung cancer. Biomed Pharmacother. 2019 Jan;109:1851-1859. doi: 10.1016/j.biopha.2018.09.151. Epub 2018 Nov 26. PMID: 30551440.	30551440
				DLEU1	-------	-------	Involved in cancer progression	Zhang S, Guan Y, Liu X, Ju M, Zhang Q. Long non-coding RNA DLEU1 exerts an oncogenic function in non-small cell lung cancer. Biomed Pharmacother. 2019 Jan;109:985-990. doi: 10.1016/j.biopha.2018.10.175. Epub 2018 Nov 5. PMID: 30551552.	30551552
				CRNDE	miR-338-3p	-------	Promotes cancer cell invasion and metastasis	Jing H, Xia H, Qian M, Lv X. Long noncoding RNA CRNDE promotes non-small cell lung cancer progression via sponging microRNA-338-3p. Biomed Pharmacother. 2019 Feb;110:825-833. doi: 10.1016/j.biopha.2018.12.024. Epub 2018 Dec 14. PMID: 30554121.	30554121
				ZNF205-AS1	-------	-------	Potential role in tumorigenesis and gene regulation	He S, Lin J, Xu Y, Lin L, Feng J. A positive feedback loop between ZNF205-AS1 and EGR4 promotes non-small cell lung cancer growth. J Cell Mol Med. 2019 Feb;23(2):1495-1508. doi: 10.1111/jcmm.14056. Epub 2018 Dec 16. PMID: 30556283; PMCID: PMC6349159.	30556283
				LincRNA-p21	-------	-------	Promotes cancer progression	Yang T, Zhang W, Wang L, Xiao C, Guo B, Gong Y, Liang X, Huang D, Li Q, Nan Y, Xiang Y, Shao J. Long intergenic noncoding RNA-p21 inhibits apoptosis by decreasing PUMA expression in non-small cell lung cancer. J Int Med Res. 2019 Jan;47(1):481-493. doi: 10.1177/0300060518816592. Epub 2018 Dec 16. PMID: 30556447; PMCID: PMC6384454.	30556447
				FENDRR	miR-761	-------	Associated with cancer progression	Zhang MY, Zhang ZL, Cui HX, Wang RK, Fu L. Long non-coding RNA FENDRR inhibits NSCLC cell growth and aggressiveness by sponging miR-761. Eur Rev Med Pharmacol Sci. 2018 Dec;22(23):8324-8332. doi: 10.26355/eurrev_201812_16530. PMID: 30556873.	30556873
				LINC00324	miR-615-5p	AKT1	Promotes cancer progression	Pan ZH, Guo XQ, Shan J, Luo SX. LINC00324 exerts tumor-promoting functions in lung adenocarcinoma via targeting miR-615-5p/AKT1 axis. Eur Rev Med Pharmacol Sci. 2018 Dec;22(23):8333-8342. doi: 10.26355/eurrev_201812_16531. PMID: 30556874.	30556874
				UCA1	miR-143	-------	Regulates cancer cell proliferation, invasion, and metastasis through microRNA-221	Jun T, Zheng FS, Ren KM, Zhang HY, Zhao JG, Zhao JZ. Long non-coding RNA UCA1 regulates the proliferation, migration and invasion of human lung cancer cells by modulating the expression of microRNA-143. Eur Rev Med Pharmacol Sci. 2018 Dec;22(23):8343-8352. doi: 10.26355/eurrev_201812_16532. PMID: 30556875.	30556875
				LncRNA HULC	-------	-------	Promotes cancer progression	Liu L, Zhou XY, Zhang JQ, Wang GG, He J, Chen YY, Huang C, Li L, Li SQ. LncRNA HULC promotes non-small cell lung cancer cell proliferation and inhibits the apoptosis by up-regulating sphingosine kinase 1 (SPHK1) and its downstream PI3K/Akt pathway. Eur Rev Med Pharmacol Sci. 2018 Dec;22(24):8722-8730. doi: 10.26355/eurrev_201812_16637. PMID: 30575912.	30575912
				UCA1, LINC00857, PVT1, PCAT6, LINC00460, LINC00319, AP000553.1, AP000439.2, and AP005233.2	-------	-------	Associated with cancer progression	Qi G, Kong W, Mou X, Wang S. A new method for excavating feature lncRNA in lung adenocarcinoma based on pathway crosstalk analysis. J Cell Biochem. 2019 Jun;120(6):9034-9046. doi: 10.1002/jcb.28177. Epub 2018 Dec 23. PMID: 30582215.	30582215
				LncRNA NR2F2-AS1	miR-320b	-------	Implicated in cancer progression	Zhang S, Zhang X, Sun Q, Zhuang C, Li G, Sun L, Wang H. LncRNA NR2F2-AS1 promotes tumourigenesis through modulating BMI1 expression by targeting miR-320b in non-small cell lung cancer. J Cell Mol Med. 2019 Mar;23(3):2001-2011. doi: 10.1111/jcmm.14102. Epub 2018 Dec 27. PMID: 30592135; PMCID: PMC6378175.	30592135
				MALAT1	-------	-------	Promotes cancer progression	Lin J, Hu Y, Zhao JJ. Repression of Multiple Myeloma Cell Growth In Vivo by Single-wall Carbon Nanotube (SWCNT)-delivered MALAT1 Antisense Oligos. J Vis Exp. 2018 Dec 13;(142):10.3791/58598. doi: 10.3791/58598. PMID: 30596388; PMCID: PMC6530462.	30596388
				LncRNA MAFG-AS1	miR-339-5p	MMP15	Implicated in cancer development and progression	Jia YC, Wang JY, Liu YY, Li B, Guo H, Zang AM. LncRNA MAFG-AS1 facilitates the migration and invasion of NSCLC cell via sponging miR-339-5p from MMP15. Cell Biol Int. 2019 Apr;43(4):384-393. doi: 10.1002/cbin.11092. Epub 2019 Feb 6. PMID: 30599080.	30599080
				LINC00460	miR-769-5p	-------	Modulates cancer progression	Ma G, Zhu J, Liu F, Yang Y. Long Noncoding RNA LINC00460 Promotes the Gefitinib Resistance of Nonsmall Cell Lung Cancer Through Epidermal Growth Factor Receptor by Sponging miR-769-5p. DNA Cell Biol. 2019 Feb;38(2):176-183. doi: 10.1089/dna.2018.4462. Epub 2019 Jan 2. PMID: 30601026; PMCID: PMC6383575.	30601026
				FBXL19-AS1	miR-431-5p	-------	Regulatory role in lung cancer	Jiang Q, Cheng L, Ma D, Zhao Y. FBXL19-AS1 exerts oncogenic function by sponging miR-431-5p to regulate RAF1 expression in lung cancer. Biosci Rep. 2019 Jan 25;39(1):BSR20181804. doi: 10.1042/BSR20181804. PMID: 30610161; PMCID: PMC6350044.	30610161
				LINC01436	miR-30a-3p	-------	An oncogene by targeting miR-30a-3p in non-small cell lung cance	Yuan S, Xiang Y, Wang G, Zhou M, Meng G, Liu Q, Hu Z, Li C, Xie W, Wu N, Wu L, Cai T, Ma X, Zhang Y, Yu Z, Bai L, Li Y. Hypoxia-sensitive LINC01436 is regulated by E2F6 and acts as an oncogene by targeting miR-30a-3p in non-small cell lung cancer. Mol Oncol. 2019 Apr;13(4):840-856. doi: 10.1002/1878-0261.12437. Epub 2019 Jan 30. PMID: 30614188; PMCID: PMC6441908.	30614188
				CAR10	miR-203/30	-------	Implicated in cell cycle regulation and cancer progression	Ge X, Li GY, Jiang L, Jia L, Zhang Z, Li X, Wang R, Zhou M, Zhou Y, Zeng Z, Xiang J, Li Z. Long noncoding RNA CAR10 promotes lung adenocarcinoma metastasis via miR-203/30/SNAI axis. Oncogene. 2019 Apr;38(16):3061-3076. doi: 10.1038/s41388-018-0645-x. Epub 2019 Jan 7. PMID: 30617305; PMCID: PMC6484688.	30617305
				MNX1-AS1	miR-527	BRF2 pathway	Contributes to cancer progression	Liu H, Han L, Liu Z, Gao N. Long noncoding RNA MNX1-AS1 contributes to lung cancer progression through the miR-527/BRF2 pathway. J Cell Physiol. 2019 Aug;234(8):13843-13850. doi: 10.1002/jcp.28064. Epub 2019 Jan 7. PMID: 30618167.	30618167
				ZEB1-AS1	-------	-------	Supports cancer cell proliferation and invasion	Jin J, Wang H, Si J, Ni R, Liu Y, Wang J. ZEB1-AS1 is associated with poor prognosis in non-small-cell lung cancer and influences cell migration and apoptosis by repressing ID1. Clin Sci (Lond). 2019 Jan 30;133(2):381-392. doi: 10.1042/CS20180983. PMID: 30626729.	30626729
				LncRNA ZEB2-AS1	-------	Wnt/β-catenin	modulated cell proliferation and cancer progression	Wang F, Zhu W, Yang R, Xie W, Wang D. LncRNA ZEB2-AS1 contributes to the tumorigenesis of gastric cancer via activating the Wnt/β-catenin pathway. Mol Cell Biochem. 2019 Jun;456(1-2):73-83. doi: 10.1007/s11010-018-03491-7. Epub 2019 Jan 11. PMID: 30635820.	30635820
				PILAR1	-------	-------	Controls stem cell and proliferation pathways	Kumar P, Khadirnaikar S, Shukla SK. PILAR1, a novel prognostic LncRNA, reveals the presence of a unique subtype of lung adenocarcinoma patients with KEAP1 mutations. Gene. 2019 Apr 5;691:167-175. doi: 10.1016/j.gene.2018.12.060. Epub 2019 Jan 9. PMID: 30639423.	30639423
				LncRNA MALAT-1	-------	-------	Promotes cancer progression	Dai X, Liu L, Liang Z, Guo K, Xu S, Wang H. Silencing of lncRNA MALAT1 inhibits cell cycle progression via androgen receptor signaling in prostate cancer cells. Pathol Res Pract. 2019 Apr;215(4):712-721. doi: 10.1016/j.prp.2019.01.011. Epub 2019 Jan 7. PMID: 30642743.	30642743
				lncRNA UCA1	-------	-------	Facilitates cancer cell proliferation, invasion, and metastasis	Liu X, Huang Z, Qian W, Zhang Q, Sun J. Silence of lncRNA UCA1 rescues drug resistance of cisplatin to non-small-cell lung cancer cells. J Cell Biochem. 2019 Jun;120(6):9243-9249. doi: 10.1002/jcb.28200. Epub 2019 Jan 16. PMID: 30652341.	30652341
				HOTAIR; MALAT1; XIST	-------	-------	Promotes glycolysis and cell proliferation	Dinescu S, Ignat S, Lazar AD, Constantin C, Neagu M, Costache M. Epitranscriptomic Signatures in lncRNAs and Their Possible Roles in Cancer. Genes (Basel). 2019 Jan 16;10(1):52. doi: 10.3390/genes10010052. PMID: 30654440; PMCID: PMC6356509.	30654440
				FAM83A-AS1	-------	-------	Promotes cancer progression	Shi R, Jiao Z, Yu A, Wang T. Long noncoding antisense RNA FAM83A-AS1 promotes lung cancer cell progression by increasing FAM83A. J Cell Biochem. 2019 Jun;120(6):10505-10512. doi: 10.1002/jcb.28336. Epub 2019 Jan 18. PMID: 30659636; PMCID: PMC6590457.	30659636
				MIR31HG	miR-214	-------	Contributes to cancer progression	Dandan W, Jianliang C, Haiyan H, Hang M, Xuedong L. Long noncoding RNA MIR31HG is activated by SP1 and promotes cell migration and invasion by sponging miR-214 in NSCLC. Gene. 2019 Apr 15;692:223-230. doi: 10.1016/j.gene.2018.12.077. Epub 2019 Jan 17. PMID: 30659947.	30659947
				BLACAT1	-------	-------	Activates cell proliferation	Dong Z, Wang Y. LncRNA BLACAT1 accelerates the proliferation and migration of osteosarcoma cells through regulating STAT3. Pathol Res Pract. 2019 Mar;215(3):571-579. doi: 10.1016/j.prp.2019.01.017. Epub 2019 Jan 14. PMID: 30665678.	30665678
				MIR22HG	-------	-------	Involved in cancer progression	Li H, Wang Y. Long Noncoding RNA (lncRNA) MIR22HG Suppresses Gastric Cancer Progression through Attenuating NOTCH2 Signaling. Med Sci Monit. 2019 Jan 23;25:656-665. doi: 10.12659/MSM.912813. PMID: 30670679; PMCID: PMC6352764.	30670679
				HOTTIP	miR-4301	-------	Implicated in cancer cell invasion and metastasis	Shen M, Li M, Liu J. Long Noncoding RNA HOTTIP Promotes Nasopharyngeal Cancer Cell Proliferation, Migration, and Invasion by Inhibiting miR-4301. Med Sci Monit. 2019 Jan 27;25:778-785. doi: 10.12659/MSM.912728. PMID: 30685769; PMCID: PMC6360874.	30685769
				linc00665	miR-98	-------	Functions as a tumor suppressor	Cong Z, Diao Y, Xu Y, Li X, Jiang Z, Shao C, Ji S, Shen Y, De W, Qiang Y. Long non-coding RNA linc00665 promotes lung adenocarcinoma progression and functions as ceRNA to regulate AKR1B10-ERK signaling by sponging miR-98. Cell Death Dis. 2019 Jan 28;10(2):84. doi: 10.1038/s41419-019-1361-3. PMID: 30692511; PMCID: PMC6349882.	30692511
				Linc-GALH	-------	-------	Signaling pathway involved in cell growth and differentiation	Xu X, Lou Y, Tang J, Teng Y, Zhang Z, Yin Y, Zhuo H, Tan Z. The long non-coding RNA Linc-GALH promotes hepatocellular carcinoma metastasis via epigenetically regulating Gankyrin. Cell Death Dis. 2019 Jan 28;10(2):86. doi: 10.1038/s41419-019-1348-0. PMID: 30692513; PMCID: PMC6349924.	30692513
				lncRNA FLVCR1-AS1	-------	Wnt/β-catenin	Implicated in cancer progression	Lin H, Shangguan Z, Zhu M, Bao L, Zhang Q, Pan S. lncRNA FLVCR1-AS1 silencing inhibits lung cancer cell proliferation, migration, and invasion by inhibiting the activity of the Wnt/β-catenin signaling pathway. J Cell Biochem. 2019 Jun;120(6):10625-10632. doi: 10.1002/jcb.28352. Epub 2019 Jan 29. PMID: 30697812.	30697812
				LINC00483	miR-144	-------	Involved in actin cytoskeleton remodeling	Yang QS, Li B, Xu G, Yang SQ, Wang P, Tang HH, Liu YY. Long noncoding RNA LINC00483/microRNA-144 regulates radiosensitivity and epithelial-mesenchymal transition in lung adenocarcinoma by interacting with HOXA10. J Cell Physiol. 2019 Jul;234(7):11805-11821. doi: 10.1002/jcp.27886. Epub 2019 Feb 4. PMID: 30714135.	30714135
				lncRNA PLAC2	-------	-------	Cytoskeletal regulation, cell signaling	Chen F, Qi S, Zhang X, Wu J, Yang X, Wang R. lncRNA PLAC2 activated by H3K27 acetylation promotes cell proliferation and invasion via the activation of Wnt/β‑catenin pathway in oral squamous cell carcinoma. Int J Oncol. 2019 Apr;54(4):1183-1194. doi: 10.3892/ijo.2019.4707. Epub 2019 Feb 1. PMID: 30720068; PMCID: PMC6411352.	30720068
				LncRNA BX357664	-------	-------	Cell structure, signaling	Yang J, Du YM, Li B. LncRNA BX357664 inhibits the proliferation and invasion of non-small cell lung cancer cells. Eur Rev Med Pharmacol Sci. 2019 Jan;23(2):660-669. doi: 10.26355/eurrev_201901_16880. Retraction in: Eur Rev Med Pharmacol Sci. 2020 Oct;24(19):9768. PMID: 30720174.	30720174
				FOXC2-AC1	miR-107	-------	Enhances cancer cell invasion and metastasis	Wu XF, Lu JT, Chen W, Wang N, Meng JC, Zhou YH. Mechanism of LncRNA FOXC2-AC1 promoting lung cancer metastasis by regulating miR-107. Eur Rev Med Pharmacol Sci. 2019 Jan;23(2):690-698. doi: 10.26355/eurrev_201901_16882. PMID: 30720176.	30720176
				HOTAIR	miR-217	DACH1	Inhibits cancer cell proliferation and induces apoptosis	Chen SS, Peng M, Zhou GZ, Pu YC, Yi MC, Zhu Y, Jiang B. Long non-coding RNA HOTAIR regulates the development of non-small cell lung cancer through miR-217/DACH1 signaling pathway. Eur Rev Med Pharmacol Sci. 2019 Jan;23(2):670-678. doi: 10.26355/eurrev_201901_16905. PMID: 30720199.	30720199
				lncRNA FOXD2-AS1	-------	-------	Functions as a tumor suppressor, inhibiting cancer cell proliferation and metastasis	Hu Q, Tai S, Wang J. Oncogenicity of lncRNA FOXD2-AS1 and its molecular mechanisms in human cancers. Pathol Res Pract. 2019 May;215(5):843-848. doi: 10.1016/j.prp.2019.01.033. Epub 2019 Jan 29. PMID: 30723052.	30723052
				lncRNA DUSP5P1	-------	-------	Regulates cell cycle progression	Wang X, Liang Q, Zhang L, Gou H, Li Z, Chen H, Dong Y, Ji J, Yu J. C8orf76 Promotes Gastric Tumorigenicity and Metastasis by Directly Inducing lncRNA DUSP5P1 and Associates with Patient Outcomes. Clin Cancer Res. 2019 May 15;25(10):3128-3140. doi: 10.1158/1078-0432.CCR-18-2804. Epub 2019 Feb 7. PMID: 30733230.	30733230
				LEF1-AS1	miR-544a	FOXP1	Supports cancer cell proliferation and metastasis	Wang A, Zhao C, Gao Y, Duan G, Yang Y, Fan B, Wang X, Wang K. LEF1-AS1 contributes to proliferation and invasion through regulating miR-544a/ FOXP1 axis in lung cancer. Invest New Drugs. 2019 Dec;37(6):1127-1134. doi: 10.1007/s10637-018-00721-z. Epub 2019 Feb 8. PMID: 30734202; PMCID: PMC6856024.	30734202
				LCAL1	-------	AMPK/mTOR/S6K	Inhibits cancer cell proliferation and metastasis	Li JY, Luo ZQ. LCAL1 enhances lung cancer survival via inhibiting AMPK-related antitumor functions. Mol Cell Biochem. 2019 Jul;457(1-2):11-20. doi: 10.1007/s11010-019-03507-w. Epub 2019 Feb 11. PMID: 30741368.	30741368
				lncRNA H19	miR-29b-3p	-------	Function in cancer progression not specified	Liu L, Liu L, Lu S. lncRNA H19 promotes viability and epithelial-mesenchymal transition of lung adenocarcinoma cells by targeting miR-29b-3p and modifying STAT3. Int J Oncol. 2019 Mar;54(3):929-941. doi: 10.3892/ijo.2019.4695. Epub 2019 Jan 24. PMID: 30747209; PMCID: PMC6365046.	30747209
				DSCAM-AS1	-------	BCL11A	Promotes cancer progression	Liao J, Xie N. Long noncoding RNA DSCAM-AS1 functions as an oncogene in non-small cell lung cancer by targeting BCL11A. Eur Rev Med Pharmacol Sci. 2019 Feb;23(3):1087-1092. doi: 10.26355/eurrev_201902_16998. PMID: 30779076.	30779076
				BC200	-------	-------	Implicated in cancer progression	Gao BB, Wang SX. LncRNA BC200 regulates the cell proliferation and cisplatin resistance in non-small cell lung cancer via PI3K/AKT pathway. Eur Rev Med Pharmacol Sci. 2019 Feb;23(3):1093-1101. doi: 10.26355/eurrev_201902_16999. PMID: 30779077.	30779077
				AK027294	-------	STAT3	involved in cancer progression	Chen B, Ling CH. Long noncoding RNA AK027294 acts as an oncogene in non-small cell lung cancer by up-regulating STAT3. Eur Rev Med Pharmacol Sci. 2019 Feb;23(3):1102-1107. doi: 10.26355/eurrev_201902_17000. Retraction in: Eur Rev Med Pharmacol Sci. 2021 May;25(10):3644. PMID: 30779078.	30779078
				SNHG20	-------	ZEB2 and RUNX2	Role in cancer metastasis and progression	Lingling J, Xiangao J, Guiqing H, Jichan S, Feifei S, Haiyan Z. SNHG20 knockdown suppresses proliferation, migration and invasion, and promotes apoptosis in non-small cell lung cancer through acting as a miR-154 sponge. Biomed Pharmacother. 2019 Apr;112:108648. doi: 10.1016/j.biopha.2019.108648. Epub 2019 Feb 16. PMID: 30780105.	30780105
				NEAT1	-------	Akt/mTOR	Enhances cancer cell proliferation and invasion	Li B, Gu W, Zhu X. NEAT1 mediates paclitaxel-resistance of non-small cell of lung cancer through activation of Akt/mTOR signalling pathway. J Drug Target. 2019 Dec;27(10):1061-1067. doi: 10.1080/1061186X.2019.1585437. Epub 2019 Mar 20. PMID: 30782035.	30782035
				lncRNA UCA1	-------	-------	Implicated in various cancer-related pathways	Zhang B, Wang H, Wang Q, Xu J, Jiang P, Li W. Knockout of lncRNA UCA1 inhibits drug resistance to gefitinib via targeting STAT3 signaling in NSCLC. Minerva Med. 2019 Jun;110(3):273-275. doi: 10.23736/S0026-4806.19.05979-2. Epub 2019 Feb 14. PMID: 30784252.	30784252
				LINC00336	-------	-------	Promotes cell differentiation and migration	Wang M, Mao C, Ouyang L, Liu Y, Lai W, Liu N, Shi Y, Chen L, Xiao D, Yu F, Wang X, Zhou H, Cao Y, Liu S, Yan Q, Tao Y, Zhang B. Long noncoding RNA LINC00336 inhibits ferroptosis in lung cancer by functioning as a competing endogenous RNA. Cell Death Differ. 2019 Nov;26(11):2329-2343. doi: 10.1038/s41418-019-0304-y. Epub 2019 Feb 20. Erratum in: Cell Death Differ. 2019 Aug 5;: PMID: 30787392; PMCI…	30787392
				MEG3	-------	-------	Modulates cancer progression	Al-Rugeebah A, Alanazi M, Parine NR. MEG3: an Oncogenic Long Non-coding RNA in Different Cancers. Pathol Oncol Res. 2019 Jul;25(3):859-874. doi: 10.1007/s12253-019-00614-3. Epub 2019 Feb 21. PMID: 30793226.	30793226
				LINC00261	-------	-------	involved in cancer progression	Shahabi S, Kumaran V, Castillo J, Cong Z, Nandagopal G, Mullen DJ, Alvarado A, Correa MR, Saizan A, Goel R, Bhat A, Lynch SK, Zhou B, Borok Z, Marconett CN. LINC00261 Is an Epigenetically Regulated Tumor Suppressor Essential for Activation of the DNA Damage Response. Cancer Res. 2019 Jun 15;79(12):3050-3062. doi: 10.1158/0008-5472.CAN-18-2034. Epub 2019 Feb 22. PMID: 30796052; PMCID: PMC6571057.	30796052
				HOX-lncRNAs, including HOTTIP, HOXA11-AS, HOTAIRM1, HOXA-AS3, HOXA10-AS, HOTAIR, and HAGLR	-------	-------	Various roles in tumorigenesis and progression	Li L, Wang Y, Song G, Zhang X, Gao S, Liu H. HOX cluster-embedded antisense long non-coding RNAs in lung cancer. Cancer Lett. 2019 May 28;450:14-21. doi: 10.1016/j.canlet.2019.02.036. Epub 2019 Feb 23. PMID: 30807784.	30807784
				HOTTIP	-------	-------	Role in cancer progression	Navarro A, Moises J, Santasusagna S, Marrades RM, Viñolas N, Castellano JJ, Canals J, Muñoz C, Ramírez J, Molins L, Monzo M. Clinical significance of long non-coding RNA HOTTIP in early-stage non-small-cell lung cancer. BMC Pulm Med. 2019 Feb 28;19(1):55. doi: 10.1186/s12890-019-0816-8. PMID: 30819158; PMCID: PMC6393998.	30819158
				LINC00961	miR-5581-3p	CRLS1	Involved in transcriptional regulation	Yin J, Liu Q, Chen C, Liu W. Small regulatory polypeptide of amino acid response negatively relates to poor prognosis and controls hepatocellular carcinoma progression via regulating microRNA-5581-3p/human cardiolipin synthase 1. J Cell Physiol. 2019 Aug;234(10):17589-17599. doi: 10.1002/jcp.28383. Epub 2019 Mar 1. PMID: 30825207.	30825207
				LncRNA BRE-AS1	miR-145-5p	-------	Associated with cancer progression	Chen Z, Zhen M, Zhou J. LncRNA BRE-AS1 interacts with miR-145-5p to regulate cancer cell proliferation and apoptosis in prostate carcinoma and has early diagnostic values. Biosci Rep. 2019 Mar 28;39(3):BSR20182097. doi: 10.1042/BSR20182097. PMID: 30833361; PMCID: PMC6438873.	30833361
				SNHG15	miR-211-3p	-------	Promotes cancer progression	Ma XR, Xu YL, Qian J, Wang Y. Long non-coding RNA SNHG15 accelerates the progression of non-small cell lung cancer by absorbing miR-211-3p. Eur Rev Med Pharmacol Sci. 2019 Feb;23(4):1536-1544. doi: 10.26355/eurrev_201902_17112. PMID: 30840276.	30840276
				HNF1A-AS1	-------	-------	Role in cancer progression	Ma YF, Liang T, Li CR, Li YJ, Jin S, Liu Y. Long non-coding RNA HNF1A-AS1 up-regulation in non-small cell lung cancer correlates to poor survival. Eur Rev Med Pharmacol Sci. 2016 Dec;20(23):4858-4863. PMID: 27981551.	30840276
				LINC00702	miR-510	PTEN	Functions as an oncogene in various cancers	Yu W, Li D, Ding X, Sun Y, Liu Y, Cong J, Yang J, Sun J, Ning X, Wang H, Xu T. LINC00702 suppresses proliferation and invasion in non-small cell lung cancer through regulating miR-510/PTEN axis. Aging (Albany NY). 2019 Mar 6;11(5):1471-1485. doi: 10.18632/aging.101846. PMID: 30840927; PMCID: PMC6428098.	30840927
				LncRNA MALAT-1	miR-197-3p	p120	Stabilizes gene expression in cancer	Yang T, Li H, Chen T, Ren H, Shi P, Chen M. LncRNA MALAT1 Depressed Chemo-Sensitivity of NSCLC Cells through Directly Functioning on miR-197-3p/p120 Catenin Axis. Mol Cells. 2019 Mar 31;42(3):270-283. doi: 10.14348/molcells.2019.2364. Epub 2019 Feb 19. PMID: 30841025; PMCID: PMC6449715.	30841025
				NEAT1	miR-101-3p	SOX9/Wnt/β-Catenin	Contributes to cancer progression	Kong X, Zhao Y, Li X, Tao Z, Hou M, Ma H. Overexpression of HIF-2α-Dependent NEAT1 Promotes the Progression of Non-Small Cell Lung Cancer through miR-101-3p/SOX9/Wnt/β-Catenin Signal Pathway. Cell Physiol Biochem. 2019;52(3):368-381. doi: 10.33594/000000026. Epub 2019 Mar 8. PMID: 30845377.	30845377
				SNHG1	-------	-------	Regulates cancer cell proliferation and apoptosis	Thin KZ, Tu JC, Raveendran S. Long non-coding SNHG1 in cancer. Clin Chim Acta. 2019 Jul;494:38-47. doi: 10.1016/j.cca.2019.03.002. Epub 2019 Mar 6. PMID: 30849309.	30849309
				SUMO1P3	miR-136	-------	Associated with cancer progression	Zhang Y, Li Y, Han L, Zhang P, Sun S. SUMO1P3 is associated clinical progression and facilitates cell migration and invasion through regulating miR-136 in non-small cell lung cancer. Biomed Pharmacother. 2019 May;113:108686. doi: 10.1016/j.biopha.2019.108686. Epub 2019 Mar 6. PMID: 30851548.	30851548
				PVT1	miR-216b	Beclin-1	Regulates gene expression	Chen L, Han X, Hu Z, Chen L. The PVT1/miR-216b/Beclin-1 regulates cisplatin sensitivity of NSCLC cells via modulating autophagy and apoptosis. Cancer Chemother Pharmacol. 2019 May;83(5):921-931. doi: 10.1007/s00280-019-03808-3. Epub 2019 Mar 11. PMID: 30859368.	30859368
				TUG1, GAS5, THRIL and HOTAIRM1	-------	TUG1 and TNFα and hnRNPL	lncRNA dysregulated in non-small cell lung cancer tissues	Esfandi F, Taheri M, Omrani MD, Shadmehr MB, Arsang-Jang S, Shams R, Ghafouri-Fard S. Expression of long non-coding RNAs (lncRNAs) has been dysregulated in non-small cell lung cancer tissues. BMC Cancer. 2019 Mar 12;19(1):222. doi: 10.1186/s12885-019-5435-5. PMID: 30866866; PMCID: PMC6417110.	30866866
				LncRNA-UCA1	-------	-------	Role in cancer progression	Chen L, Cao P, Wu Q, Guo Y, Yang Y, Chen F. Overexpression of LncRNA-UCA1 Correlates with Lung Adenocarcinoma Progression and Poor Prognosis. Clin Lab. 2019 Mar 1;65(3). doi: 10.7754/Clin.Lab.2018.180739. PMID: 30868851.	30868851
				HOTAIR and SP1	-------	-------	Promotes metastasis and progression in various cancers	Wu J, Tang Q, Ren X, Zheng F, He C, Chai X, Li L, Hann SS. Reciprocal interaction of HOTAIR and SP1 together enhance the ability of Xiaoji decoction and gefitinib to inhibit EP4 expression. J Ethnopharmacol. 2019 Jun 12;237:128-140. doi: 10.1016/j.jep.2019.03.027. Epub 2019 Mar 22. PMID: 30910577.	30910577
				MALAT1	-------	-------	Contributes to cancer progression	Malakar P, Stein I, Saragovi A, Winkler R, Stern-Ginossar N, Berger M, Pikarsky E, Karni R. Long Noncoding RNA MALAT1 Regulates Cancer Glucose Metabolism by Enhancing mTOR-Mediated Translation of TCF7L2. Cancer Res. 2019 May 15;79(10):2480-2493. doi: 10.1158/0008-5472.CAN-18-1432. Epub 2019 Mar 26. PMID: 30914432.	30914432
				GAS5	miR-205	PTEN	Associated with cancer progression	Dong L, Li G, Li Y, Zhu Z. Upregulation of Long Noncoding RNA GAS5 Inhibits Lung Cancer Cell Proliferation and Metastasis via miR-205/PTEN Axis. Med Sci Monit. 2019 Mar 30;25:2311-2319. doi: 10.12659/MSM.912581. PMID: 30926767; PMCID: PMC6452771.	30926767
				AWPPH	-------	Wnt/β‑catenin	Promotes cancer progression by regulating gene expression	Song Z, Du J, Zhou L, Sun B. lncRNA AWPPH promotes proliferation and inhibits apoptosis of non‑small cell lung cancer cells by activating the Wnt/β‑catenin signaling pathway. Mol Med Rep. 2019 May;19(5):4425-4432. doi: 10.3892/mmr.2019.10089. Epub 2019 Mar 27. PMID: 30942396.	30942396
				Long Noncoding RNA ELIT-1 Acts	-------	-------	Modulates cancer progression	Sakai S, Ohhata T, Kitagawa K, Uchida C, Aoshima T, Niida H, Suzuki T, Inoue Y, Miyazawa K, Kitagawa M. Long Noncoding RNA ELIT-1 Acts as a Smad3 Cofactor to Facilitate TGFβ/Smad Signaling and Promote Epithelial-Mesenchymal Transition. Cancer Res. 2019 Jun 1;79(11):2821-2838. doi: 10.1158/0008-5472.CAN-18-3210. Epub 2019 Apr 5. PMID: 30952633.	30952633
				AWPPH	-------	TGF-ß1	Associated with cancer progression	Tang L, Wang T, Zhang Y, Zhang J, Zhao H, Wang H, Wu Y, Liu K. Long Non-Coding RNA AWPPH Promotes Postoperative Distant Recurrence in Resected Non-Small Cell Lung Cancer by Upregulating Transforming Growth Factor beta 1 (TGF-β1). Med Sci Monit. 2019 Apr 6;25:2535-2541. doi: 10.12659/MSM.912876. PMID: 30953582; PMCID: PMC6463618.	30953582
				CASC11	-------	TGF-β1	Involved in various cancer-related processes	Fu Y, Zhang P, Nan H, Lu Y, Zhao J, Yang M, Song Q. LncRNA CASC11 promotes TGF-β1, increases cancer cell stemness and predicts postoperative survival in small cell lung cancer. Gene. 2019 Jul 1;704:91-96. doi: 10.1016/j.gene.2019.04.019. Epub 2019 Apr 6. PMID: 30965130.	30965130
				LncRNA NORAD	-------	-------	Role in cancer progression	Tan BS, Yang MC, Singh S, Chou YC, Chen HY, Wang MY, Wang YC, Chen RH. LncRNA NORAD is repressed by the YAP pathway and suppresses lung and breast cancer metastasis by sequestering S100P. Oncogene. 2019 Jul;38(28):5612-5626. doi: 10.1038/s41388-019-0812-8. Epub 2019 Apr 9. PMID: 30967631.	30967631
				MALAT1	miR-142-3p	β-catenin	Contributes to cancer progression	Liu J, Tian W, Zhang W, Jia Y, Yang X, Wang Y, Zhang J. MicroRNA-142-3p/MALAT1 inhibits lung cancer progression through repressing β-catenin expression. Biomed Pharmacother. 2019 Jun;114:108847. doi: 10.1016/j.biopha.2019.108847. Epub 2019 Apr 7. PMID: 30970294.	30970294
				FENDRR	-------	-------	Implicated in cancer progression	Gong F, Dong D, Zhang T, Xu W. Long non-coding RNA FENDRR attenuates the stemness of non-small cell lung cancer cells via decreasing multidrug resistance gene 1 (MDR1) expression through competitively binding with RNA binding protein HuR. Eur J Pharmacol. 2019 Jun 15;853:345-352. doi: 10.1016/j.ejphar.2019.04.022. Epub 2019 Apr 11. PMID: 30981768.	30981768
				--------	miR-641	CDK6 Axis	involved in cancer progression	Fan YF, Yu ZP, Cui XY. lncRNA Colorectal Neoplasia Differentially Expressed (CRNDE) Promotes Proliferation and Inhibits Apoptosis in Non-Small Cell Lung Cancer Cells by Regulating the miR-641/CDK6 Axis. Med Sci Monit. 2019 Apr 14;25:2745-2755. doi: 10.12659/MSM.913420. PMID: 30982057; PMCID: PMC6477934.	30982057
				MNX1-AS1	miR-218-5p	COMMD8	Regulates TP53INP1 expression in cancer	Ji D, Wang Y, Sun B, Yang J, Luo X. Long non-coding RNA MNX1-AS1 promotes hepatocellular carcinoma proliferation and invasion through targeting miR-218-5p/COMMD8 axis. Biochem Biophys Res Commun. 2019 Jun 4;513(3):669-674. doi: 10.1016/j.bbrc.2019.04.012. Epub 2019 Apr 11. PMID: 30982576.	30982576
				AFAP1-AS1	-------	-------	Modulates cancer progression	Ji D, Zhong X, Jiang X, Leng K, Xu Y, Li Z, Huang L, Li J, Cui Y. The role of long non-coding RNA AFAP1-AS1 in human malignant tumors. Pathol Res Pract. 2018 Oct;214(10):1524-1531. doi: 10.1016/j.prp.2018.08.014. Epub 2018 Aug 20. PMID: 30173945.	30982576
				TYMSOS	miR-195-5p, miR-101-3p	CHEK1, CEP55	Contributes to cancer progression	Ji L, Yang T, Liu M, Li J, Si Q, Wang Y, Liu J, Dai L. Construction of lncRNA TYMSOS/miR-101-3p/CEP55 and TYMSOS/miR-195-5p/CHEK1 Axis in Non-small Cell Lung Cancer. Biochem Genet. 2023 Jun;61(3):995-1014. doi: 10.1007/s10528-022-10299-0. Epub 2022 Nov 9. PMID: 36352081.	30982576
				SOX2-OT	-------	-------	Promising Biomarker for Lung Squamous Cell Carcinoma	Teng Y, Kang H, Chu Y. Identification of an Exosomal Long Noncoding RNA SOX2-OT in Plasma as a Promising Biomarker for Lung Squamous Cell Carcinoma. Genet Test Mol Biomarkers. 2019 Apr;23(4):235-240. doi: 10.1089/gtmb.2018.0103. PMID: 30986097.	30986097
				MIR4435-2HG	miRNA-487a	-------	Promotes extracellular matrix degradation	Kong Q, Liang C, Jin Y, Pan Y, Tong D, Kong Q, Zhou J. The lncRNA MIR4435-2HG is upregulated in hepatocellular carcinoma and promotes cancer cell proliferation by upregulating miRNA-487a. Cell Mol Biol Lett. 2019 Apr 4;24:26. doi: 10.1186/s11658-019-0148-y. PMID: 30988676; PMCID: PMC6449898.	30988676
				LncRNA MAFG-AS1	miR-339-5p	MMP15	Act as a regulatory axis in cancer progression	Li H, Zhang GY, Pan CH, Zhang XY, Su XY. LncRNA MAFG-AS1 promotes the aggressiveness of breast carcinoma through regulating miR-339-5p/MMP15. Eur Rev Med Pharmacol Sci. 2019 Apr;23(7):2838-2846. doi: 10.26355/eurrev_201904_17561. PMID: 31002134.	31002134
				Long noncoding RNA LINC-PINT	miR-218-5p	-------	Role in cancer progression not specified	Zhang L, Hu J, Li J, Yang Q, Hao M, Bu L. Long noncoding RNA LINC-PINT inhibits non-small cell lung cancer progression through sponging miR-218-5p/PDCD4. Artif Cells Nanomed Biotechnol. 2019 Dec;47(1):1595-1602. doi: 10.1080/21691401.2019.1605371. PMID: 31010333.	31010333
				MALAT1	-------	-------	Roles in Lung cancer progression	Kang XH, Gao YY, Wang Y, Cui YH, Zhao KL, Kou WZ, Miao ZH, Cao F, Gong YB. [Mechanism of MALAT1 induced osimertinib resistance in HCC827 lung cancer cells]. Zhonghua Zhong Liu Za Zhi. 2019 Apr 23;41(4):257-262. Chinese. doi: 10.3760/cma.j.issn.0253-3766.2019.04.004. PMID: 31014050.	31014050
				LINC00467	-------	Wnt/β-catenin	Promotes cancer progression	Yang J, Liu Y, Mai X, Lu S, Jin L, Tai X. STAT1-induced upregulation of LINC00467 promotes the proliferation migration of lung adenocarcinoma cells by epigenetically silencing DKK1 to activate Wnt/β-catenin signaling pathway. Biochem Biophys Res Commun. 2019 Jun 18;514(1):118-126. doi: 10.1016/j.bbrc.2019.04.107. Epub 2019 Apr 23. PMID: 31027730.	31027730
				TTN-AS1	-------	PTEN/PI3K/AKT	Contributes to cancer progression	Luo J, Liu Z. Long non-coding RNA TTN-AS1 promotes the progression of lung adenocarcinoma by regulating PTEN/PI3K/AKT signaling pathway. Biochem Biophys Res Commun. 2019 Jun 18;514(1):140-147. doi: 10.1016/j.bbrc.2019.04.050. Epub 2019 Apr 23. PMID: 31027732.	31027732
				Linc00221	miR-519a	ZBTB5	Promotes cancer progression	Tang H, Han X, Li M, Li T, Hao Y. Linc00221 modulates cisplatin resistance in non-small-cell lung cancer via sponging miR-519a. Biochimie. 2019 Jul;162:134-143. doi: 10.1016/j.biochi.2019.04.019. Epub 2019 Apr 25. PMID: 31029744.	31029744
				GAS5	-------	-------	Tumor-derived exosomal lncRNA GAS5	Li C, Lv Y, Shao C, Chen C, Zhang T, Wei Y, Fan H, Lv T, Liu H, Song Y. Tumor-derived exosomal lncRNA GAS5 as a biomarker for early-stage non-small-cell lung cancer diagnosis. J Cell Physiol. 2019 Nov;234(11):20721-20727. doi: 10.1002/jcp.28678. Epub 2019 Apr 29. PMID: 31032916.	31032916
				LncRNA-ENST00000501520	-------	-------	Regulates cancer cell proliferation	Li Z, Zhang Y, Meng L, Yang S, Zhang P, Zhang J, Li C, Feng F, Zhang Q. LncRNA-ENST00000501520 promotes the proliferation of malignant-transformed BEAS-2B cells induced with coal tar pitch mediated by target genes. Environ Toxicol. 2019 Jul;34(7):869-877. doi: 10.1002/tox.22759. Epub 2019 Apr 29. PMID: 31033183.	31033183
				RMRP	miR-1-3p	-------	Regulates cell proliferation and survival	Wang Y, Luo X, Liu Y, Han G, Sun D. Long noncoding RNA RMRP promotes proliferation and invasion via targeting miR-1-3p in non-small-cell lung cancer. J Cell Biochem. 2019 Sep;120(9):15170-15181. doi: 10.1002/jcb.28779. Epub 2019 May 3. PMID: 31050363.	31050363
				SBF2-AS1	-------	-------	regulate oncogenesis process	Zhang Y, Li Y, Han L, Zhang P, Sun S. SBF2-AS1: An oncogenic lncRNA in small-cell lung cancer. J Cell Biochem. 2019 Sep;120(9):15422-15428. doi: 10.1002/jcb.28809. Epub 2019 May 3. PMID: 31050364.	31050364
				LINC01288	-------	IL-6 mRNA	Promotes cancer progression	Bian C, Yuan L, Gai H. A long non-coding RNA LINC01288 facilitates non-small cell lung cancer progression through stabilizing IL-6 mRNA. Biochem Biophys Res Commun. 2019 Jun 25;514(2):443-449. doi: 10.1016/j.bbrc.2019.04.132. Epub 2019 May 1. PMID: 31054777.	31054777
				NORAD	miR‑136‑5p	-------	Contributes to cancer progression	Gao W, Weng T, Wang L, Shi B, Meng W, Wang X, Wu Y, Jin L, Fei L. Long non‑coding RNA NORAD promotes cell proliferation and glycolysis in non‑small cell lung cancer by acting as a sponge for miR‑136‑5p. Mol Med Rep. 2019 Jun;19(6):5397-5405. doi: 10.3892/mmr.2019.10210. Epub 2019 Apr 30. PMID: 31059060; PMCID: PMC6522956.	31059060
				HOXA-AS2	miR-520a-3p	-------	Implicated in cancer progression	Liu Y, Lin X, Zhou S, Zhang P, Shao G, Yang Z. Long noncoding RNA HOXA-AS2 promotes non-small cell lung cancer progression by regulating miR-520a-3p. Biosci Rep. 2019 May 31;39(5):BSR20190283. doi: 10.1042/BSR20190283. Retraction in: Biosci Rep. 2022 Oct 28;42(10): PMID: 31064819; PMCID: PMC6542977.	31064819
				AFAP1-AS1	-------	-------	Supports cancer cell proliferation and survival	Yu S, Yang D, Ye Y, Liu P, Chen Z, Lei T, Pu J, Liu L, Wang Z. Long noncoding RNA actin filament-associated protein 1 antisense RNA 1 promotes malignant phenotype through binding with lysine-specific demethylase 1 and repressing HMG box-containing protein 1 in non-small-cell lung cancer. Cancer Sci. 2019 Jul;110(7):2211-2225. doi: 10.1111/cas.14039. Epub 2019 May 29. PMID: 31069893; PMCID: PMC660…	31069893
				VANGL1	miR-195	-------	Various pathways, possibly impacting tumor progression	Wang L, Ma H, Kong W, Liu B, Zhang X. Up-regulated circular RNA VANGL1 contributes to progression of non-small cell lung cancer through inhibition of miR-195 and activation of Bcl-2. Biosci Rep. 2019 Jun 4;39(6):BSR20182433. doi: 10.1042/BSR20182433. Retraction in: Biosci Rep. 2022 Dec 22;42(12): PMID: 31076544; PMCID: PMC6549085.	31076544
				GAS5 and SOX2OT	-------	-------	involved in cancer progression	Kamel LM, Atef DM, Mackawy AMH, Shalaby SM, Abdelraheim N. Circulating long non-coding RNA GAS5 and SOX2OT as potential biomarkers for diagnosis and prognosis of non-small cell lung cancer. Biotechnol Appl Biochem. 2019 Jul;66(4):634-642. doi: 10.1002/bab.1764. Epub 2019 May 29. PMID: 31077615.	31077615
				MSTO2P	-------	EZH2	Promotes cancer progression	Wang LJ, Sun GZ, Chen YF. LncRNA MSTO2P promotes proliferation and autophagy of lung cancer cells by up-regulating EZH2 expression. Eur Rev Med Pharmacol Sci. 2019 Apr;23(8):3375-3382. doi: 10.26355/eurrev_201904_17701. PMID: 31081092.	31081092
				AWPPH	miR-93-3p	FZD7	Associated with cancer progression	Li C, Wang F, Wei B, Wang L, Kong D. LncRNA AWPPH promotes osteosarcoma progression via activation of Wnt/β-catenin pathway through modulating miR-93-3p/FZD7 axis. Biochem Biophys Res Commun. 2019 Jun 30;514(3):1017-1022. doi: 10.1016/j.bbrc.2019.04.203. Epub 2019 May 12. PMID: 31092328.	31092328
				LncRNA SNHG10	-------	-------	Involved in cancer metastasis	Lan T, Yuan K, Yan X, Xu L, Liao H, Hao X, Wang J, Liu H, Chen X, Xie K, Li J, Liao M, Huang J, Zeng Y, Wu H. LncRNA SNHG10 Facilitates Hepatocarcinogenesis and Metastasis by Modulating Its Homolog SCARNA13 via a Positive Feedback Loop. Cancer Res. 2019 Jul 1;79(13):3220-3234. doi: 10.1158/0008-5472.CAN-18-4044. Epub 2019 May 17. PMID: 31101763.	31101763
				TRPM2-AS	miR-195	HMGA1 axis	Implicated in cancer progression	Huang B, Chang C, Wang BL, Li H. ELK1-induced upregulation of lncRNA TRPM2-AS promotes tumor progression in gastric cancer by regulating miR-195/ HMGA1 axis. J Cell Biochem. 2019 Oct;120(10):16921-16933. doi: 10.1002/jcb.28951. Epub 2019 May 19. PMID: 31104318.	31104318
				LINC01234	miR-140	OTUB1	Enhances cancer cell proliferation and migration	Xie JJ, Guo QY, Jin JY, Jin D. SP1-mediated overexpression of lncRNA LINC01234 as a ceRNA facilitates non-small-cell lung cancer progression via regulating OTUB1. J Cell Physiol. 2019 Dec;234(12):22845-22856. doi: 10.1002/jcp.28848. Epub 2019 May 20. PMID: 31106421.	31106421
				LncRNA UCA1	miR-185-5p	-------	Contributes to cancer progression	Yang Y, Liu XR, Jin Z. [Effects of Interference with UCA1 and Inhibition of miR-185-5p on Activation, Autophagy and Survival of β-Catenin Pathway in Non-small Cell Lung Cancer]. Sichuan Da Xue Xue Bao Yi Xue Ban. 2019 Mar;50(2):157-163. Chinese. PMID: 31106532.	31106532
				lncRNA-AC078883.3	miR-19a	-------	Implicated in cancer progression	Xing S, Qu Y, Li C, Huang A, Tong S, Wu C, Fan K. Deregulation of lncRNA-AC078883.3 and microRNA-19a is involved in the development of chemoresistance to cisplatin via modulating signaling pathway of PTEN/AKT. J Cell Physiol. 2019 Dec;234(12):22657-22665. doi: 10.1002/jcp.28832. Epub 2019 May 20. PMID: 31111480.	31111480
				LncRNA MBNL1-AS1	miR-301b-3p	-------	Implicated in cancer progression	Li P, Xing W, Xu J, Yuan D, Liang G, Liu B, Ma H. microRNA-301b-3p downregulation underlies a novel inhibitory role of long non-coding RNA MBNL1-AS1 in non-small cell lung cancer. Stem Cell Res Ther. 2019 May 21;10(1):144. doi: 10.1186/s13287-019-1235-8. PMID: 31113460; PMCID: PMC6528355.	31113460
				Linc00261	-------	-------	Modulates cancer progression	Liao J, Dong LP. Linc00261 suppresses growth and metastasis of non-small cell lung cancer via repressing epithelial-mesenchymal transition. Eur Rev Med Pharmacol Sci. 2019 May;23(9):3829-3837. doi: 10.26355/eurrev_201905_17810. PMID: 31115010.	31115010
				FER1L4	-------	-------	Promotes cell proliferation	Gao X, Wang N, Wu S, Cui H, An X, Yang Y. Long non‑coding RNA FER1L4 inhibits cell proliferation and metastasis through regulation of the PI3K/AKT signaling pathway in lung cancer cells. Mol Med Rep. 2019 Jul;20(1):182-190. doi: 10.3892/mmr.2019.10219. Epub 2019 May 9. PMID: 31115514; PMCID: PMC6579969.	31115514
				TRHDE-AS1	miRNA-103	KLF4	Regulates angiogenesis and tumor progression	Zhuan B, Lu Y, Chen Q, Zhao X, Li P, Yuan Q, Yang Z. Overexpression of the long noncoding RNA TRHDE-AS1 inhibits the progression of lung cancer via the miRNA-103/KLF4 axis. J Cell Biochem. 2019 Oct;120(10):17616-17624. doi: 10.1002/jcb.29029. Epub 2019 May 22. PMID: 31119790.	31119790
				BCAR4	-------	-------	Enhances cancer cell proliferation and migration	Meng Y, Liu YL, Li K, Fu T. Prognostic value of long non-coding RNA breast cancer anti-estrogen resistance 4 in human cancers: A meta-analysis. Medicine (Baltimore). 2019 May;98(21):e15793. doi: 10.1097/MD.0000000000015793. PMID: 31124974; PMCID: PMC6571273.	31124974
				HMMR-AS1	miR-138	sirt6 axis	Facilitates cancer progression and metastasis	Cai Y, Sheng Z, Chen Y, Wang J. LncRNA HMMR-AS1 promotes proliferation and metastasis of lung adenocarcinoma by regulating MiR-138/sirt6 axis. Aging (Albany NY). 2019 May 25;11(10):3041-3054. doi: 10.18632/aging.101958. PMID: 31128573; PMCID: PMC6555459.	31128573
				LncRNA TP73-AS1	-------	-------	Involved in cancer metastasis	Zhu D, Zhou J, Liu Y, Du L, Zheng Z, Qian X. LncRNA TP73-AS1 is upregulated in non-small cell lung cancer and predicts poor survival. Gene. 2019 Aug 20;710:98-102. doi: 10.1016/j.gene.2019.05.044. Epub 2019 May 23. PMID: 31129247.	31129247
				--------	miR-203	SNAI	Regulates cancer cell proliferation and invasion	Jiang L, Wang R, Fang L, Ge X, Chen L, Zhou M, Zhou Y, Xiong W, Hu Y, Tang X, Li G, Li Z. HCP5 is a SMAD3-responsive long non-coding RNA that promotes lung adenocarcinoma metastasis via miR-203/SNAI axis. Theranostics. 2019 Apr 13;9(9):2460-2474. doi: 10.7150/thno.31097. PMID: 31131047; PMCID: PMC6525996.	31131047
				lncRNA H19	miR-6515-3p	-------	Contributes to cancer progression	Xu Y, Lin J, Jin Y, Chen M, Zheng H, Feng J. The miRNA miR-6515-3p potentially contributes to lncRNA H19-mediated-lung cancer metastasis. J Cell Biochem. 2019 Oct;120(10):17413-17421. doi: 10.1002/jcb.29006. Epub 2019 May 26. PMID: 31131469; PMCID: PMC6771643.	31131469
				linc00858	miR-3182	MMP2	Functions in tumor progression and metastasis	Xue M, Shi D, Xu G, Wang W. The long noncoding RNA linc00858 promotes progress of lung cancer through miR-3182/MMP2 axis. Artif Cells Nanomed Biotechnol. 2019 Dec;47(1):2091-2097. doi: 10.1080/21691401.2019.1617728. PMID: 31131637.	31131637
				MALAT1	miR-200a	-------	Promotes cancer cell proliferation, migration, and invasion	Feng C, Zhao Y, Li Y, Zhang T, Ma Y, Liu Y. LncRNA MALAT1 Promotes Lung Cancer Proliferation and Gefitinib Resistance by Acting as a miR-200a Sponge. Arch Bronconeumol (Engl Ed). 2019 Dec;55(12):627-633. English, Spanish. doi: 10.1016/j.arbres.2019.03.026. Epub 2019 May 24. PMID: 31133357.	31133357
				HOXA11 and HOXA11-AS	-------	-------	Linked to cancer progression and metastasis	Zhang Y, Yuan Y, Li Y, Zhang P, Chen P, Sun S. An inverse interaction between HOXA11 and HOXA11-AS is associated with cisplatin resistance in lung adenocarcinoma. Epigenetics. 2019 Oct;14(10):949-960. doi: 10.1080/15592294.2019.1625673. Epub 2019 Jun 3. PMID: 31144606; PMCID: PMC6691981.	31144606
				LINC00668	miR-193a	KLF7	Promotes cancer progression	An YX, Shang YJ, Xu ZW, Zhang QC, Wang Z, Xuan WX, Zhang XJ. STAT3-induced long noncoding RNA LINC00668 promotes migration and invasion of non-small cell lung cancer via the miR-193a/KLF7 axis. Biomed Pharmacother. 2019 Aug;116:109023. doi: 10.1016/j.biopha.2019.109023. Epub 2019 May 28. PMID: 31150989.	31150989
				OR3A4	-------	-------	Enhances cancer cell proliferation and migration	Shang J, Xu YD, Zhang YY, Li M. Long noncoding RNA OR3A4 promotes cisplatin resistance of non-small cell lung cancer by upregulating CDK1. Eur Rev Med Pharmacol Sci. 2019 May;23(10):4220-4225. doi: 10.26355/eurrev_201905_17926. Retraction in: Eur Rev Med Pharmacol Sci. 2020 Dec;24(23):11989. PMID: 31173293.	31173293
				lncRNA HOTAIR	miR-221	-------	Associated with tumor growth and metastasis	Sun YJ, Li J, Chen CH. Effects of miR-221 on the apoptosis of non-small cell lung cancer cells by lncRNA HOTAIR. Eur Rev Med Pharmacol Sci. 2019 May;23(10):4226-4233. doi: 10.26355/eurrev_201905_17927. PMID: 31173294.	31173294
				LncRNA TTN-AS1	miR-4677-3p	ZEB1	Functions as an oncogene in various cancers	Zhong Y, Wang J, Lv W, Xu J, Mei S, Shan A. LncRNA TTN-AS1 drives invasion and migration of lung adenocarcinoma cells via modulation of miR-4677-3p/ZEB1 axis. J Cell Biochem. 2019 Oct;120(10):17131-17141. doi: 10.1002/jcb.28973. Epub 2019 Jun 7. PMID: 31173403.	31173403
				FEZF1-AS1	-------	-------	Promotes cancer cell proliferation and metastasis	Shi C, Sun L, Song Y. FEZF1-AS1: a novel vital oncogenic lncRNA in multiple human malignancies. Biosci Rep. 2019 Jun 25;39(6):BSR20191202. doi: 10.1042/BSR20191202. PMID: 31175144; PMCID: PMC6591563.	31175144
				linc00467	-------	-------	Associated with cancer progression and metastasis	Wang X, Liu H, Shen K, Pan X, Wei Y, Lv T, Song Y. Long intergenic non‑coding RNA 00467 promotes lung adenocarcinoma proliferation, migration and invasion by binding with EZH2 and repressing HTRA3 expression. Mol Med Rep. 2019 Jul;20(1):640-654. doi: 10.3892/mmr.2019.10292. Epub 2019 May 23. PMID: 31180543; PMCID: PMC6580024.	31180543
				LncRNA H19	miR-200a	-------	Contributes to cancer progression	Zhao Y, Feng C, Li Y, Ma Y, Cai R. LncRNA H19 promotes lung cancer proliferation and metastasis by inhibiting miR-200a function. Mol Cell Biochem. 2019 Oct;460(1-2):1-8. doi: 10.1007/s11010-019-03564-1. Epub 2019 Jun 11. PMID: 31187349.	31187349
				LINC00261	miR-522-3p	Wnt axis	Regulates HMGB2 expression in cancer	Shi J, Ma H, Wang H, Zhu W, Jiang S, Dou R, Yan B. Overexpression of LINC00261 inhibits non-small cell lung cancer cells progression by interacting with miR-522-3p and suppressing Wnt signaling. J Cell Biochem. 2019 Oct;120(10):18378-18387. doi: 10.1002/jcb.29149. Epub 2019 Jun 12. PMID: 31190356.	31190356
				HAGLR	-------	-------	Promotes cancer progression	Guo X, Chen Z, Zhao L, Cheng D, Song W, Zhang X. Long non-coding RNA-HAGLR suppressed tumor growth of lung adenocarcinoma through epigenetically silencing E2F1. Exp Cell Res. 2019 Sep 1;382(1):111461. doi: 10.1016/j.yexcr.2019.06.006. Epub 2019 Jun 10. PMID: 31194977.	31194977
				LINC00261	-------	FOXA2	Promotes cancer cell proliferation, migration, and invasion	Davalos V, Esteller M. Disruption of Long Noncoding RNAs Targets Cancer Hallmark Pathways in Lung Tumorigenesis. Cancer Res. 2019 Jun 15;79(12):3028-3030. doi: 10.1158/0008-5472.CAN-19-0910. PMID: 31201165.	31201165
				NORAD	miR-656-3p	-------	Linked with regulation of gene expression and tumor progression	Chen T, Qin S, Gu Y, Pan H, Bian D. Long non-coding RNA NORAD promotes the occurrence and development of non-small cell lung cancer by adsorbing MiR-656-3p. Mol Genet Genomic Med. 2019 Aug;7(8):e757. doi: 10.1002/mgg3.757. Epub 2019 Jun 17. Retraction in: Mol Genet Genomic Med. 2023 Jan;11(1):e2112. PMID: 31207175; PMCID: PMC6712722.	31207175
				HOXA-AS2	-------	IGF-2	Facilitates cancer cell proliferation, migration, and invasion	Zheng FX, Wang XQ, Zheng WX, Zhao J. Long noncoding RNA HOXA-AS2 promotes cell migration and invasion via upregulating IGF-2 in non-small cell lung cancer as an oncogene. Eur Rev Med Pharmacol Sci. 2019 Jun;23(11):4793-4799. doi: 10.26355/eurrev_201906_18064. PMID: 31210310.	31210310
				FBXL19-AS1	-------	EMT	Function in cancer progression not well defined	Yu DJ, Li YH, Zhong M. LncRNA FBXL19-AS1 promotes proliferation and metastasis via regulating epithelial-mesenchymal transition in non-small cell lung cancer. Eur Rev Med Pharmacol Sci. 2019 Jun;23(11):4800-4806. doi: 10.26355/eurrev_201906_18065. PMID: 31210311.	31210311
				MEG3	-------	-------	Implicated in cancer metastasis	Li H, Wang J, Lv S, Zhang Y, Zhang C, Lige B, Dan S, Sun Y. Long noncoding RNA MEG3 plays a promoting role in the proliferation, invasion, and angiogenesis of lung adenocarcinoma cells through the AKT pathway. J Cell Biochem. 2019 Sep;120(9):16143-16152. doi: 10.1002/jcb.28895. Epub 2019 Jun 18. PMID: 31211438.	31211438
				lncRNA H19	miR-675-5p	-------	Modulates cancer cell proliferation and invasion	Zheng ZH, Wu DM, Fan SH, Zhang ZF, Chen GQ, Lu J. Upregulation of miR-675-5p induced by lncRNA H19 was associated with tumor progression and development by targeting tumor suppressor p53 in non-small cell lung cancer. J Cell Biochem. 2019 Nov;120(11):18724-18735. doi: 10.1002/jcb.29182. Epub 2019 Jun 20. PMID: 31219199.	31219199
				SNHG4	miR-98-5p	-------	Involved in transcriptional regulation	Tang Y, Wu L, Zhao M, Zhao G, Mao S, Wang L, Liu S, Wang X. LncRNA SNHG4 promotes the proliferation, migration, invasiveness, and epithelial-mesenchymal transition of lung cancer cells by regulating miR-98-5p. Biochem Cell Biol. 2019 Dec;97(6):767-776. doi: 10.1139/bcb-2019-0065. Epub 2019 Jun 20. PMID: 31220419.	31220419
				MALAT1	miR-144-3p	-------	Associated with cancer progression	Gong X, Zhu Y, Chang H, Li Y, Ma F. Long noncoding RNA MALAT1 promotes cardiomyocyte apoptosis after myocardial infarction via targeting miR-144-3p. Biosci Rep. 2019 Aug 2;39(8):BSR20191103. doi: 10.1042/BSR20191103. PMID: 31227612; PMCID: PMC6680374.	31227612
				LncRNA MALAT-1	miR-200a-3p	-------	Implicated in cancer progression	Wei S, Wang K, Huang X, Zhao Z, Zhao Z. LncRNA MALAT1 contributes to non-small cell lung cancer progression via modulating miR-200a-3p/programmed death-ligand 1 axis. Int J Immunopathol Pharmacol. 2019 Jan-Dec;33:2058738419859699. doi: 10.1177/2058738419859699. PMID: 31240979; PMCID: PMC6595645.	31240979
				LncRNA DGCR5	miR-211-5p	EPHB6	Act as a regulatory axis in cancer progression	Kang M, Shi J, Li B, Luo M, Xu S, Liu X. LncRNA DGCR5 regulates the non-small cell lung cancer cell growth, migration, and invasion through regulating miR-211-5p/EPHB6 axis. Biofactors. 2019 Sep;45(5):788-794. doi: 10.1002/biof.1539. Epub 2019 Jun 26. PMID: 31241800.	31241800
				lncRNA HNF1A-AS1	miR-149-5p	Cdk6	Implicated in cancer progression	Liu L, Chen Y, Li Q, Duan P. lncRNA HNF1A-AS1 modulates non-small cell lung cancer progression by targeting miR-149-5p/Cdk6. J Cell Biochem. 2019 Nov;120(11):18736-18750. doi: 10.1002/jcb.29186. Epub 2019 Jun 26. PMID: 31243821.	31243821
				SNHG14	-------	-------	Promotes tumor growth and metastasis	Jiao P, Hou J, Yao M, Wu J, Ren G. SNHG14 silencing suppresses the progression and promotes cisplatin sensitivity in non-small cell lung cancer. Biomed Pharmacother. 2019 Sep;117:109164. doi: 10.1016/j.biopha.2019.109164. Epub 2019 Jun 26. PMID: 31252267.	31252267
				lncRNA JPX	miR-145-5p	CCND2	Modulates cancer cell proliferation and invasion	Jin M, Ren J, Luo M, You Z, Fang Y, Han Y, Li G, Liu H. Long non-coding RNA JPX correlates with poor prognosis and tumor progression in non-small-cell lung cancer by interacting with miR-145-5p and CCND2. Carcinogenesis. 2020 Jul 10;41(5):634-645. doi: 10.1093/carcin/bgz125. PMID: 31253987.	31253987
				GNAS-AS1	miR-4319	NECAB3	Roles in Lung cancer progression	Li Z, Feng C, Guo J, Hu X, Xie D. GNAS-AS1/miR-4319/NECAB3 axis promotes migration and invasion of non-small cell lung cancer cells by altering macrophage polarization. Funct Integr Genomics. 2020 Jan;20(1):17-28. doi: 10.1007/s10142-019-00696-x. Epub 2019 Jul 3. PMID: 31267263.	31267263
				TUSC7	miR-146	-------	Involved in cell adhesion and migration	Huang G, Wang M, Li X, Wu J, Chen S, Du N, Li K, Wang J, Xu C, Ren H, Tang SC, Sun X. TUSC7 suppression of Notch activation through sponging MiR-146 recapitulated the asymmetric cell division in lung adenocarcinoma stem cells. Life Sci. 2019 Sep 1;232:116630. doi: 10.1016/j.lfs.2019.116630. Epub 2019 Jul 4. PMID: 31279783.	31279783
				APAL/ST8SIA6-AS1	-------	-------	Enhances cancer progression	Luo ML, Li J, Shen L, Chu J, Guo Q, Liang G, Wu W, Chen J, Chen R, Song E. The Role of APAL/ST8SIA6-AS1 lncRNA in PLK1 Activation and Mitotic Catastrophe of Tumor Cells. J Natl Cancer Inst. 2020 Apr 1;112(4):356-368. doi: 10.1093/jnci/djz134. Erratum in: J Natl Cancer Inst. 2020 May 1;112(5):550. PMID: 31286138; PMCID: PMC7156940.	31286138
				LINC00922	miRNA-204	CXCR4	Regulates cell cycle progression in cancer	Liang T, Wang B, Li J, Liu Y. LINC00922 Accelerates the Proliferation, Migration and Invasion of Lung Cancer Via the miRNA-204/CXCR4 Axis. Med Sci Monit. 2019 Jul 9;25:5075-5086. doi: 10.12659/MSM.916327. PMID: 31287095; PMCID: PMC6636409.	31287095
				SNHG1	miR-140-5p	Wnt/β-catenin	Enhances cancer cell invasion and migration	Shi SL, Zhang ZH. Long non-coding RNA SNHG1 contributes to cisplatin resistance in non-small cell lung cancer by regulating miR-140-5p/Wnt/β-catenin pathway. Neoplasma. 2019 Sep;66(5):756-765. doi: 10.4149/neo_2018_181218N980. Epub 2019 Jun 18. PMID: 31288529.	31288529
				XIST	miR-744	RING1	Act as a regulatory axis in cancer progression	Wang J, Cai H, Dai Z, Wang G. Down-regulation of lncRNA XIST inhibits cell proliferation via regulating miR-744/RING1 axis in non-small cell lung cancer. Clin Sci (Lond). 2019 Jul 18;133(14):1567-1579. doi: 10.1042/CS20190519. Erratum in: Clin Sci (Lond). 2019 Aug 21;133(16):1825. PMID: 31292221.	31292221
				MALAT1	-------	-------	Contributes to cancer progression	Liu C, Li H, Jia J, Ruan X, Liu Y, Zhang X. High Metastasis-Associated Lung Adenocarcinoma Transcript 1 (MALAT1) Expression Promotes Proliferation, Migration, and Invasion of Non-Small Cell Lung Cancer via ERK/Mitogen-Activated Protein Kinase (MAPK) Signaling Pathway. Med Sci Monit. 2019 Jul 11;25:5143-5149. doi: 10.12659/MSM.913308. PMID: 31293277; PMCID: PMC6640658.	31293277
				LINC81507	miR-199b-5p	CAV1/STAT3	Contributes to cancer progression	Peng W, He D, Shan B, Wang J, Shi W, Zhao W, Peng Z, Luo Q, Duan M, Li B, Cheng Y, Dong Y, Tang F, Zhang C, Duan C. LINC81507 act as a competing endogenous RNA of miR-199b-5p to facilitate NSCLC proliferation and metastasis via regulating the CAV1/STAT3 pathway. Cell Death Dis. 2019 Jul 11;10(7):533. doi: 10.1038/s41419-019-1740-9. PMID: 31296840; PMCID: PMC6624296.	31296840
				LINP1	-------	-------	Enhances cancer cell proliferation and migration	Zhu KR, Sun QF, Zhang YQ. Long non-coding RNA LINP1 induces tumorigenesis of Wilms' tumor by affecting Wnt/β-catenin signaling pathway. Eur Rev Med Pharmacol Sci. 2019 Jul;23(13):5691-5698. doi: 10.26355/eurrev_201907_18306. Retraction in: Eur Rev Med Pharmacol Sci. 2021 Feb;25(4):1763. PMID: 31298321.	31298321
				MIAT	miR-1246	-------	Inflammation, immune response	Lin D, Xu HP, Lin JH, Hu HH, Wang Q, Zhang J. Long non-coding RNA MIAT promotes non-small cell lung cancer progression by sponging miR-1246. Eur Rev Med Pharmacol Sci. 2019 Jul;23(13):5795-5801. doi: 10.26355/eurrev_201907_18318. Retraction in: Eur Rev Med Pharmacol Sci. 2020 Sep;24(17):8626. PMID: 31298331.	31298331
				FAM201A	miR-370	-------	Promotes cancer progression	Liu AM, Zhu Y, Huang ZW, Lei L, Fu SZ, Chen Y. Long noncoding RNA FAM201A involves in radioresistance of non-small-cell lung cancer by enhancing EGFR expression via miR-370. Eur Rev Med Pharmacol Sci. 2019 Jul;23(13):5802-5814. doi: 10.26355/eurrev_201907_18319. PMID: 31298332.	31298332
				AB073614	-------	CDKN1A	Implicated in cancer progression and metastasis	Zhao WD, Zhang BX, Cui XH, Zhang J, Du N, Zhang YF. LncRNA AB073614 promotes tumor migration and invasion by repressing CDKN1A in non-small cell lung cancer. Eur Rev Med Pharmacol Sci. 2019 Jul;23(13):5815-5822. doi: 10.26355/eurrev_201907_18320. Retraction in: Eur Rev Med Pharmacol Sci. 2020 Jul;24(14):7552. PMID: 31298333.	31298333
				LUCAT1	-------	-------	Involved in cancer metastasis	Wang W, Dong ML, Zhang W, Liu T. Long noncoding LUCAT1 promotes cisplatin resistance of non-small cell lung cancer by promoting IGF-2. Eur Rev Med Pharmacol Sci. 2019 Jun;23(12):5229-5234. doi: 10.26355/eurrev_201906_18188. Retraction in: Eur Rev Med Pharmacol Sci. 2021 Jan;25(2):567. PMID: 31298373.	31298373
				TTTY15	-------	-------	Modulates cancer cell growth and metastasis	Lai IL, Chang YS, Chan WL, Lee YT, Yen JC, Yang CA, Hung SY, Chang JG. Male-Specific Long Noncoding RNA TTTY15 Inhibits Non-Small Cell Lung Cancer Proliferation and Metastasis via TBX4. Int J Mol Sci. 2019 Jul 15;20(14):3473. doi: 10.3390/ijms20143473. PMID: 31311130; PMCID: PMC6678590.	31311130
				DARS-AS1	miR-532-3p	-------	Involved in tumorigenesis	Liu D, Liu H, Jiang Z, Chen M, Gao S. Long non-coding RNA DARS-AS1 promotes tumorigenesis of non-small cell lung cancer via targeting miR-532-3p. Minerva Med. 2021 Jun;112(3):408-409. doi: 10.23736/S0026-4806.19.06198-6. Epub 2019 Jul 17. PMID: 31317683.	31317683
				Long non‑coding RNA00887	-------	-------	Contributes to cancer development	Tian Y, Yu M, Sun L, Liu L, Huo S, Shang W, Sheng S, Wang J, Sun J, Hu Q, Dou Y, Zhu J, Ren X, Yang S. Long non‑coding RNA00887 reduces the invasion and metastasis of non‑small cell lung cancer by causing the degradation of miRNAs. Oncol Rep. 2019 Sep;42(3):1173-1182. doi: 10.3892/or.2019.7228. Epub 2019 Jul 11. PMID: 31322230.	31322230
				LINC00641	miR-424-5p	PLSCR4	Facilitates cancer cell proliferation and invasion	Li Y, Zhao L, Zhao P, Liu Z. Long non-coding RNA LINC00641 suppresses non-small-cell lung cancer by sponging miR-424-5p to upregulate PLSCR4. Cancer Biomark. 2019;26(1):79-91. doi: 10.3233/CBM-190142. PMID: 31322545.	31322545
				PVT1	miR-29c	VEGF	lncRNA with emerging functions in cancer	Mao Z, Xu B, He L, Zhang G. PVT1 Promotes Angiogenesis by Regulating miR-29c/Vascular Endothelial Growth Factor (VEGF) Signaling Pathway in Non-Small-Cell Lung Cancer (NSCLC). Med Sci Monit. 2019 Jul 21;25:5418-5425. doi: 10.12659/MSM.917601. PMID: 31326971; PMCID: PMC6668494.	31326971
				FAM225A	miR-590-3p/miR-1275	ITGB3	Involved in cancer cell survival and proliferation	Zheng ZQ, Li ZX, Zhou GQ, Lin L, Zhang LL, Lv JW, Huang XD, Liu RQ, Chen F, He XJ, Kou J, Zhang J, Wen X, Li YQ, Ma J, Liu N, Sun Y. Long Noncoding RNA FAM225A Promotes Nasopharyngeal Carcinoma Tumorigenesis and Metastasis by Acting as ceRNA to Sponge miR-590-3p/miR-1275 and Upregulate ITGB3. Cancer Res. 2019 Sep 15;79(18):4612-4626. doi: 10.1158/0008-5472.CAN-19-0799. Epub 2019 Jul 22. PMID: 313…	31331909
				MT1JP	miRNA-423-3p	-------	Act as a regulatory axis in cancer progression	Ma J, Yan H, Zhang J, Tan Y, Gu W. Long-Chain Non-Coding RNA (lncRNA) MT1JP Suppresses Biological Activities of Lung Cancer by Regulating miRNA-423-3p/Bim Axis. Med Sci Monit. 2019 Jul 10;25:5114-5126. doi: 10.12659/MSM.914387. PMID: 31342947; PMCID: PMC6637816.	31342947
				LINC01614	-------	TGF-β-, P53-, IGF-IR-mediated, Wnt and RTK/Ras/MAPK signaling pathways	Enhances cancer cell proliferation and migration	Sun Y, Ling C. Analysis of the long non-coding RNA LINC01614 in non-small cell lung cancer. Medicine (Baltimore). 2019 Jul;98(30):e16437. doi: 10.1097/MD.0000000000016437. PMID: 31348244; PMCID: PMC6708815.	31348244
				SDPR-AS	-------	-------	Implicated in cancer progression	Zhu J, Wang L, Liao R. Long non-coding RNA SDPR-AS affects the development of non-small cell lung cancer by regulating SDPR through p38 MAPK/ERK signals. Artif Cells Nanomed Biotechnol. 2019 Dec;47(1):3172-3179. doi: 10.1080/21691401.2019.1642904. PMID: 31352804.	31352804
				BLACAT1	-------	-------	Facilitates cancer cell proliferation and metastasis	Shu D, Xu Y, Chen W. Knockdown of lncRNA BLACAT1 reverses the resistance of afatinib to non-small cell lung cancer via modulating STAT3 signalling. J Drug Target. 2020 Mar;28(3):300-306. doi: 10.1080/1061186X.2019.1650368. Epub 2019 Aug 5. PMID: 31359792.	31359792
				MYMLR	-------	-------	Promotes cancer progression	Kajino T, Shimamura T, Gong S, Yanagisawa K, Ida L, Nakatochi M, Griesing S, Shimada Y, Kano K, Suzuki M, Miyano S, Takahashi T. Divergent lncRNA MYMLR regulates MYC by eliciting DNA looping and promoter-enhancer interaction. EMBO J. 2019 Sep 2;38(17):e98441. doi: 10.15252/embj.201798441. Epub 2019 Jul 30. PMID: 31361039; PMCID: PMC6717891.	31361039
				BLACAT1	-------	Wnt/β-catenin	Role in tumorigenesis	Xu R, Cao XR, Zhang BQ, Wang JL, Wang L, Sun WQ. BLACAT1 is negatively associated with prognosis in patients with NSCLC and inhibits cell progression, metastasis and epithelial-mesenchymal transition through down-regulating Wnt/β-catenin signaling pathway. Eur Rev Med Pharmacol Sci. 2019 Jul;23(14):6217-6225. doi: 10.26355/eurrev_201907_18439. PMID: 31364123.	31364123
				lncRNA SLC16A1-AS1	-------	-------	Contributes to cancer progression	Liu HY, Lu SR, Guo ZH, Zhang ZS, Ye X, Du Q, Li H, Wu Q, Yu B, Zhai Q, Liu JL. lncRNA SLC16A1-AS1 as a novel prognostic biomarker in non-small cell lung cancer. J Investig Med. 2020 Jan;68(1):52-59. doi: 10.1136/jim-2019-001080. Epub 2019 Jul 31. PMID: 31371390; PMCID: PMC6996107.	31371390
				LINC01537	-------	PDE2A	Promotes cancer progression	Gong W, Yang L, Wang Y, Xian J, Qiu F, Liu L, Lin M, Feng Y, Zhou Y, Lu J. Analysis of Survival-Related lncRNA Landscape Identifies A Role for LINC01537 in Energy Metabolism and Lung Cancer Progression. Int J Mol Sci. 2019 Aug 1;20(15):3713. doi: 10.3390/ijms20153713. PMID: 31374807; PMCID: PMC6696180.	31374807
				CASC15	miR-766-5p	KLK12	Promotes cancer cell proliferation and metastasis	Bai Y, Zhang G, Cheng R, Yang R, Chu H. CASC15 contributes to proliferation and invasion through regulating miR-766-5p/ KLK12 axis in lung cancer. Cell Cycle. 2019 Sep;18(18):2323-2331. doi: 10.1080/15384101.2019.1646562. Epub 2019 Aug 5. PMID: 31378128; PMCID: PMC6738530.	31378128
				OR3A4	-------	-------	Implicated in cancer progression	Zhong M, Wang WL, Yu DJ. Long non-coding RNA OR3A4 is associated with poor prognosis of human non-small cell lung cancer and regulates cell proliferation via up-regulating SOX4. Eur Rev Med Pharmacol Sci. 2019 Aug;23(15):6524-6530. doi: 10.26355/eurrev_201908_18537. Retraction in: Eur Rev Med Pharmacol Sci. 2021 Feb;25(4):1762. PMID: 31378892.	31378892
				HAGLROS	miR-152	-------	Potential roles in tumorigenesis	Wang WL, Yu DJ, Zhong M. LncRNA HAGLROS accelerates the progression of lung carcinoma via sponging microRNA-152. Eur Rev Med Pharmacol Sci. 2019 Aug;23(15):6531-6538. doi: 10.26355/eurrev_201908_18538. PMID: 31378893.	31378893
				LncRNA CASC11	miR-302	CDK1	Contributes to cancer progression	Tong W, Han TC, Wang W, Zhao J. LncRNA CASC11 promotes the development of lung cancer through targeting microRNA-302/CDK1 axis. Eur Rev Med Pharmacol Sci. 2019 Aug;23(15):6539-6547. doi: 10.26355/eurrev_201908_18539. PMID: 31378894.	31378894
				LINC00466	miR-144	-------	Regulates cancer cell growth and metastasis	Ma T, Hu Y, Guo Y, Yan B. Tumor-Promoting Activity of Long Noncoding RNA LINC00466 in Lung Adenocarcinoma via miR-144-Regulated HOXA10 Axis. Am J Pathol. 2019 Nov;189(11):2154-2170. doi: 10.1016/j.ajpath.2019.06.014. Epub 2019 Aug 2. PMID: 31381886.	31381886
				MALAT1	-------	-------	Associated with tumor growth and metastasis	Gomes CP, Nóbrega-Pereira S, Domingues-Silva B, Rebelo K, Alves-Vale C, Marinho SP, Carvalho T, Dias S, Bernardes de Jesus B. An antisense transcript mediates MALAT1 response in human breast cancer. BMC Cancer. 2019 Aug 5;19(1):771. doi: 10.1186/s12885-019-5962-0. PMID: 31382922; PMCID: PMC6683341.	31382922
				LEF1-AS1	miR-489	SOX4	Act as a regulatory axis in cancer progression	Yang J, Lin X, Jiang W, Wu J, Lin L. lncRNA LEF1-AS1 Promotes Malignancy in Non-Small-Cell Lung Cancer by Modulating the miR-489/SOX4 Axis. DNA Cell Biol. 2019 Sep;38(9):1013-1021. doi: 10.1089/dna.2019.4717. Epub 2019 Aug 6. PMID: 31386568.	31386568
				LncRNA HOXA-AS2	miR-216a-5p	-------	Contributes to cancer progression	Cui TJ, Lin GS, Dai YM, Zheng JP, Chen Z, Chen Q, Zheng Y, Lin X. LncRNA HOXA-AS2 regulates microRNA-216a-5p to promote malignant progression of non-small cell lung cancer. Eur Rev Med Pharmacol Sci. 2019 Aug;23(3 Suppl):264-273. doi: 10.26355/eurrev_201908_18656. PMID: 31389597.	31389597
				LncRNA CASC19	miRNA-130b-3p	-------	Potential involvement in cancer progression	Qu CX, Shi XC, Zai LQ, Bi H, Yang Q. LncRNA CASC19 promotes the proliferation, migration and invasion of non-small cell lung carcinoma via regulating miRNA-130b-3p. Eur Rev Med Pharmacol Sci. 2019 Aug;23(3 Suppl):247-255. doi: 10.26355/eurrev_201908_18654. PMID: 31389608.	31389608
				LncRNA LUCAT1	miR-5702	-------	Act as a regulatory axis in cancer progression	Mou E, Wang H. LncRNA LUCAT1 facilitates tumorigenesis and metastasis of triple-negative breast cancer through modulating miR-5702. Biosci Rep. 2019 Sep 3;39(9):BSR20190489. doi: 10.1042/BSR20190489. PMID: 31399501; PMCID: PMC6722493.	31399501
				lncRNA-SVUGP2	-------	Wnt/β-catenin	development of non-small cell lung cancer	Wei S, Liu J, Li X, Liu X. Repression of lncRNA-SVUGP2 mediated by EZH2 contributes to the development of non-small cell lung cancer via brisking Wnt/β-catenin signal. Artif Cells Nanomed Biotechnol. 2019 Dec;47(1):3400-3409. doi: 10.1080/21691401.2019.1648279. Retraction in: Artif Cells Nanomed Biotechnol. 2022 Dec;50(1):81. PMID: 31401873.	31401873
				AC087521.1	-------	-------	Implicated in cancer progression	Ye J, Liu H, Xu ZL, Zheng L, Liu RY. Identification of a multidimensional transcriptome prognostic signature for lung adenocarcinoma. J Clin Lab Anal. 2019 Nov;33(9):e22990. doi: 10.1002/jcla.22990. Epub 2019 Aug 11. PMID: 31402485; PMCID: PMC6868416.	31402485
				EPB41L4A-AS1, HOXA-AS2, XIST, DLEU2, FGD5-AS1, ALMS1-IT1, SNHG12, MIR17HG, MIR4720, and SCARNA10	-------	-------	Various roles in tumorigenesis	Lei Y, Shi Y, Duan J, Liu Y, Lv G, Shi R, Zhang F, Yang Q, Zhao W. Identification of alternative splicing and lncRNA genes in pathogenesis of small cell lung cancer based on their RNA sequencing. Adv Clin Exp Med. 2019 Aug;28(8):1043-1050. doi: 10.17219/acem/94392. PMID: 31403267.	31403267
				HOTAIR	-------	-------	Regulates cancer cell proliferation and migration	Zhao WH, Yuan HY, Ren XY, Huang K, Guo ZY. Association between expression of HOTAIR and invasiveness of gliomas, and its predictive value. Adv Clin Exp Med. 2019 Sep;28(9):1179-1183. doi: 10.17219/acem/99527. PMID: 31414734.	31414734
				lncRNA LOC102723729	-------	-------	Promotes tumor progression	Yang R, Liu N, Chen L, Jiang Y, Shi Y, Mao C, Liu Y, Wang M, Lai W, Tang H, Gao M, Xiao D, Wang X, Zhou H, Tang CE, Liu W, Yu F, Cao Y, Yan Q, Liu S, Tao Y. GIAT4RA functions as a tumor suppressor in non-small cell lung cancer by counteracting Uchl3-mediated deubiquitination of LSH. Oncogene. 2019 Nov;38(46):7133-7145. doi: 10.1038/s41388-019-0909-0. Epub 2019 Aug 15. PMID: 31417184.	31417184
				HOTTIP	miR-615-3p	HMGB3	Implicated in cancer metastasis	Shi J, Wang H, Feng W, Huang S, An J, Qiu Y, Wu K. Long non-coding RNA HOTTIP promotes hypoxia-induced glycolysis through targeting miR-615-3p/HMGB3 axis in non-small cell lung cancer cells. Eur J Pharmacol. 2019 Nov 5;862:172615. doi: 10.1016/j.ejphar.2019.172615. Epub 2019 Aug 15. PMID: 31422060.	31422060
				LINC00460	-------	-------	involved in cancer progression	Jiang Y, Cao W, Wu K, Qin X, Wang X, Li Y, Yu B, Zhang Z, Wang X, Yan M, Xu Q, Zhang J, Chen W. LncRNA LINC00460 promotes EMT in head and neck squamous cell carcinoma by facilitating peroxiredoxin-1 into the nucleus. J Exp Clin Cancer Res. 2019 Aug 20;38(1):365. doi: 10.1186/s13046-019-1364-z. PMID: 31429766; PMCID: PMC6700841.	31429766
				LncRNA MIR4435-2HG	-------	-------	Associated with metastasis and tumor progression	Gong J, Xu X, Zhang X, Zhou Y. LncRNA MIR4435-2HG is a potential early diagnostic marker for ovarian carcinoma. Acta Biochim Biophys Sin (Shanghai). 2019 Sep 6;51(9):953-959. doi: 10.1093/abbs/gmz085. PMID: 31435668.	31435668
				HULC	-------	PTPRO/NF-κB	Contributes to cancer progression	Xu Y, Li J, Wang P, Zhang Z, Wang X. LncRNA HULC promotes lung squamous cell carcinoma by regulating PTPRO via NF-κB. J Cell Biochem. 2019 Dec;120(12):19415-19421. doi: 10.1002/jcb.29119. Epub 2019 Aug 25. PMID: 31448453.	31448453
				HOTAIR	miR-214-3p	-------	Promotes tumor metastasis and progression	Tang Q, Zheng F, Liu Z, Wu J, Chai X, He C, Li L, Hann SS. Novel reciprocal interaction of lncRNA HOTAIR and miR-214-3p contribute to the solamargine-inhibited PDPK1 gene expression in human lung cancer. J Cell Mol Med. 2019 Nov;23(11):7749-7761. doi: 10.1111/jcmm.14649. Epub 2019 Sep 1. PMID: 31475459; PMCID: PMC6815775.	31475459
				OIP5-AS1	-------	-------	Contributes to cancer progression	Li Y, Han X, Feng H, Han J. Long noncoding RNA OIP5-AS1 in cancer. Clin Chim Acta. 2019 Dec;499:75-80. doi: 10.1016/j.cca.2019.08.031. Epub 2019 Aug 30. PMID: 31476304.	31476304
				Linc00173	miR-218	-------	Contributes to cancer progression	Zeng F, Wang Q, Wang S, Liang S, Huang W, Guo Y, Peng J, Li M, Zhu W, Guo L. Linc00173 promotes chemoresistance and progression of small cell lung cancer by sponging miR-218 to regulate Etk expression. Oncogene. 2020 Jan;39(2):293-307. doi: 10.1038/s41388-019-0984-2. Epub 2019 Sep 2. PMID: 31477834.	31477834
				MINCR	-------	-------	Modulates cancer progression	Chen S, Gu T, Lu Z, Qiu L, Xiao G, Zhu X, Li F, Yu H, Li G, Liu H. Roles of MYC-targeting long non-coding RNA MINCR in cell cycle regulation and apoptosis in non-small cell lung Cancer. Respir Res. 2019 Sep 3;20(1):202. doi: 10.1186/s12931-019-1174-z. PMID: 31481083; PMCID: PMC6724276.	31481083
				lncRNA PTAR	miR‑101	-------	Contributes to cancer progression	Yu W, Sun Z, Yang L, Han Y, Yue L, Deng L, Yao R. lncRNA PTAR promotes NSCLC cell proliferation, migration and invasion by sponging microRNA‑101. Mol Med Rep. 2019 Nov;20(5):4168-4174. doi: 10.3892/mmr.2019.10646. Epub 2019 Sep 3. PMID: 31485653; PMCID: PMC6797984.	31485653
				SNHG7	-------	PI3K/AKT	Promotes cancer progression	Chen K, Abuduwufuer A, Zhang H, Luo L, Suotesiyali M, Zou Y. SNHG7 mediates cisplatin-resistance in non-small cell lung cancer by activating PI3K/AKT pathway. Eur Rev Med Pharmacol Sci. 2019 Aug;23(16):6935-6943. doi: 10.26355/eurrev_201908_18733. PMID: 31486493.	31486493
				LncRNA KCNQ1OT1	-------	-------	Promotes cancer progression	Zheng L, Zhang FX, Wang LL, Hu HL, Lian YD. LncRNA KCNQ1OT1 is overexpressed in non-small cell lung cancer and its expression level is related to clinicopathology. Eur Rev Med Pharmacol Sci. 2019 Aug;23(16):6944-6950. doi: 10.26355/eurrev_201908_18734. PMID: 31486494.	31486494
				LncRNA PLAC 2	miR-21	-------	Promotes cancer cell proliferation and invasion	Xia H, Xiu M, Gao J, Jing H. LncRNA PLAC 2 downregulated miR-21 in non-small cell lung cancer and predicted survival. BMC Pulm Med. 2019 Sep 10;19(1):172. doi: 10.1186/s12890-019-0931-6. PMID: 31500623; PMCID: PMC6734259.	31500623
				H19	miR-148b-3p	DDAH1	Act as a regulatory axis in cancer progression	Huang Z, Ma Y, Zhang P, Si J, Xiong Y, Yang Y. Long non-coding RNA H19 confers resistance to gefitinib via miR-148b-3p/DDAH1 axis in lung adenocarcinoma. Anticancer Drugs. 2020 Jan;31(1):44-54. doi: 10.1097/CAD.0000000000000831. PMID: 31503013.	31503013
				FAM83A-AS1	miR-150-5p	MMP14	Roles in cancer progression	Xiao G, Wang P, Zheng X, Liu D, Sun X. FAM83A-AS1 promotes lung adenocarcinoma cell migration and invasion by targeting miR-150-5p and modifying MMP14. Cell Cycle. 2019 Nov;18(21):2972-2985. doi: 10.1080/15384101.2019.1664225. Epub 2019 Sep 16. PMID: 31522616; PMCID: PMC6791711.	31522616
				SLNCR1	-------	-------	Involved in cancer cell proliferation and migration	Xu W, Xu Q, Kuang D, Wang Z, Lu Q, Lin Q, Wu H, Chen L. Long non‑coding RNA SLNCR1 regulates non‑small cell lung cancer migration, invasion and stemness through interactions with secretory phospholipase A2. Mol Med Rep. 2019 Sep;20(3):2591-2596. doi: 10.3892/mmr.2019.10518. Epub 2019 Jul 23. PMID: 31524254; PMCID: PMC6691203.	31524254
				TUG1	miR-221	-------	Associated with cancer progression	Guo S, Zhang L, Zhang Y, Wu Z, He D, Li X, Wang Z. Long non-coding RNA TUG1 enhances chemosensitivity in non-small cell lung cancer by impairing microRNA-221-dependent PTEN inhibition. Aging (Albany NY). 2019 Sep 18;11(18):7553-7569. doi: 10.18632/aging.102271. Epub 2019 Sep 18. PMID: 31532756; PMCID: PMC6782002.	31532756
				Long non-coding RNA SNHG3	-------	-------	Key drivers of cancer signaling pathways	Xuan Y, Wang Y. Long non-coding RNA SNHG3 promotes progression of gastric cancer by regulating neighboring MED18 gene methylation. Cell Death Dis. 2019 Sep 18;10(10):694. doi: 10.1038/s41419-019-1940-3. Erratum in: Cell Death Dis. 2022 Mar 11;13(3):226. PMID: 31534128; PMCID: PMC6751301.	31534128
				FOXO3/CASC11	miR-498	-------	Enhances cancer cell proliferation and invasion	Yan R, Jiang Y, Lai B, Lin Y, Wen J. The positive feedback loop FOXO3/CASC11/miR-498 promotes the tumorigenesis of non-small cell lung cancer. Biochem Biophys Res Commun. 2019 Nov 12;519(3):518-524. doi: 10.1016/j.bbrc.2019.08.136. Epub 2019 Sep 16. PMID: 31537383.	31537383
				LINC01354	miR-340-5p	ATF1	Implicated in cancer progression	Yang G, Yang C, She Y, Shen Z, Gao P. LINC01354 enhances the proliferation and invasion of lung cancer cells by regulating miR-340-5p/ATF1 signaling pathway. Artif Cells Nanomed Biotechnol. 2019 Dec;47(1):3737-3744. doi: 10.1080/21691401.2019.1667816. PMID: 31538498.	31538498
				MAGI2-AS3	miRNA-23a-3p	PTEN	Act as a regulatory axis in cancer progression	Hao XZ, Yang K. LncRNA MAGI2-AS3 suppresses the proliferation and invasion of non-small cell lung carcinoma through miRNA-23a-3p/PTEN axis. Eur Rev Med Pharmacol Sci. 2019 Sep;23(17):7399-7407. doi: 10.26355/eurrev_201909_18848. PMID: 31539127.	31539127
				LINC00342	miR-203a-3p	-------	Promotes cancer cell proliferation and invasion	Chen QF, Kong JL, Zou SC, Gao H, Wang F, Qin SM, Wang W. LncRNA LINC00342 regulated cell growth and metastasis in non-small cell lung cancer via targeting miR-203a-3p. Eur Rev Med Pharmacol Sci. 2019 Sep;23(17):7408-7418. doi: 10.26355/eurrev_201909_18849. PMID: 31539128.	31539128
				LBX2-AS1	-------	-------	Modulates cancer progression	Tang LX, Su SF, Wan Q, He P, Xhang Y, Cheng XM. Novel long non-coding RNA LBX2-AS1 indicates poor prognosis and promotes cell proliferation and metastasis through Notch signaling in non-small cell lung cancer. Eur Rev Med Pharmacol Sci. 2019 Sep;23(17):7419-7429. doi: 10.26355/eurrev_201909_18851. PMID: 31539129.	31539129
				lncRNA DLEU2	miR-30c-5p	SOX9	Act as a regulatory axis in cancer progression	Zhou Y, Shi H, Du Y, Zhao G, Wang X, Li Q, Liu J, Ye L, Shen Z, Guo Y, Huang Y. lncRNA DLEU2 modulates cell proliferation and invasion of non-small cell lung cancer by regulating miR-30c-5p/SOX9 axis. Aging (Albany NY). 2019 Sep 20;11(18):7386-7401. doi: 10.18632/aging.102226. Epub 2019 Sep 20. PMID: 31541993; PMCID: PMC6781974.	31541993
				Long non-coding RNA 00152	miR-139-5p	-------	Modulates cancer cell migration and invasion	Wang SJ, Li YJ, Gao B, Li XL, Li YT, He HY. Long non-coding RNA 00152 slicing represses the growth and aggressiveness of hemangioma cell by modulating miR-139-5p. Biomed Pharmacother. 2019 Dec;120:109385. doi: 10.1016/j.biopha.2019.109385. Epub 2019 Sep 19. PMID: 31542613.	31542613
				H19	-------	-------	Growth factor involved in tumor progression	Hashemi M, Moazeni-Roodi A, Sarabandi S, Karami S, Ghavami S. Association between genetic polymorphisms of long noncoding RNA H19 and cancer risk: a meta-analysis. J Genet. 2019 Sep;98:81. PMID: 31544800.	31544800
				HOPEXGB	-------	-------	Promotes cell survival and proliferation	He J, Li M, Qiu J, Pu X, Guo Y. HOPEXGB: A Consensual Model for Predicting miRNA/lncRNA-Disease Associations Using a Heterogeneous Disease-miRNA-lncRNA Information Network. J Chem Inf Model. 2024 Apr 8;64(7):2863-2877. doi: 10.1021/acs.jcim.3c00856. Epub 2023 Aug 21. PMID: 37604142.	31544800
				FENDRR	miR-761	TIMP2	Possible tumor suppressor role	Zhang G, Wang Q, Zhang X, Ding Z, Liu R. LncRNA FENDRR suppresses the progression of NSCLC via regulating miR-761/TIMP2 axis. Biomed Pharmacother. 2019 Oct;118:109309. doi: 10.1016/j.biopha.2019.109309. Epub 2019 Aug 28. PMID: 31545237.	31545237
				lncRNA‑u50535	-------	CCL20/ERK	Involved in cancer metastasis	Wei W, Zhao X, Zhu J, Zhang L, Chen Y, Zhang B, Li Y, Wang M, Zhang Z, Wang C. lncRNA‑u50535 promotes the progression of lung cancer by activating CCL20/ERK signaling. Oncol Rep. 2019 Nov;42(5):1946-1956. doi: 10.3892/or.2019.7302. Epub 2019 Sep 5. PMID: 31545478; PMCID: PMC6775802.	31545478
				EGFR-AS1 and MIR205HG	-------	-------	Contributes to cell proliferation and migration	Nath A, Lau EYT, Lee AM, Geeleher P, Cho WCS, Huang RS. Discovering long noncoding RNA predictors of anticancer drug sensitivity beyond protein-coding genes. Proc Natl Acad Sci U S A. 2019 Oct 29;116(44):22020-22029. doi: 10.1073/pnas.1909998116. Epub 2019 Sep 23. PMID: 31548386; PMCID: PMC6825320.	31548386
				LncRNA-XIST	miR-335	SOD2/ROS	Supports cancer cell proliferation and migration	Liu J, Yao L, Zhang M, Jiang J, Yang M, Wang Y. Downregulation of LncRNA-XIST inhibited development of non-small cell lung cancer by activating miR-335/SOD2/ROS signal pathway mediated pyroptotic cell death. Aging (Albany NY). 2019 Sep 25;11(18):7830-7846. doi: 10.18632/aging.102291. Epub 2019 Sep 25. PMID: 31553952; PMCID: PMC6781979.	31553952
				TUG1	-------	DUSP6	Implicated in various aspects of cancer progression	W. Gu, Y. Yuan, L. Wang, H. Yang, S. Li, Z. Tang, Q. Li, Long non-coding RNA TUG1 promotes airway remodelling by suppressing the miR-145-5p/DUSP6 axis in cigarette smoke-induced COPD, J. Cell Mol. Med. 23 (2019) 7200–7209, https://doi.org/10.1111/jcmm.14389.	31557398
				KDM5BAS1	-------	-------	involved in cancer progression	Lou B, Wei D, Zhou X, Chen H. Long non-coding RNA KDM5B anti-sense RNA 1 enhances tumor progression in non-small cell lung cancer. J Clin Lab Anal. 2020 Jan;34(1):e22897. doi: 10.1002/jcla.22897. Epub 2019 Sep 28. PMID: 31562647; PMCID: PMC6977112.	31562647
				LINC00657	miR-26b-5p	COMMD8	Contributes to cancer progression	Zhang R, Niu Z, Pei H, Peng Z. Long noncoding RNA LINC00657 induced by SP1 contributes to the non-small cell lung cancer progression through targeting miR-26b-5p/COMMD8 axis. J Cell Physiol. 2020 Apr;235(4):3340-3349. doi: 10.1002/jcp.29222. Epub 2019 Sep 30. PMID: 31566716.	31566716
				SNHG16	-------	-------	Inhibitor of apoptosis protein	Guo Y, Zhen H, Chen W, Sun Y, Li K, Feng E. Long non-coding RNA SNHG16 promotes cell proliferation and invasion in lung adenocarcinoma via sponging let-7a-5p. Minerva Chir. 2019 Dec;74(6):509-511. doi: 10.23736/S0026-4733.19.08140-9. Epub 2019 Sep 30. PMID: 31580045.	31580045
				ANRIL and UFC1	miRNA-34a	-------	Contributes to cancer progression	Gupta S, Hashimoto RF. Dynamical Analysis of a Boolean Network Model of the Oncogene Role of lncRNA ANRIL and lncRNA UFC1 in Non-Small Cell Lung Cancer. Biomolecules. 2022 Mar 9;12(3):420. doi: 10.3390/biom12030420. PMID: 35327612; PMCID: PMC8946683.	31580045
				LINC01419	miR-519b-3p	-------	Involved in protein degradation regulation	Cheng Z, Hou S, Wu Y, Wang X, Sun Y, Liu B, Yuan M. LINC01419 promotes cell proliferation and metastasis in lung adenocarcinoma via sponging miR-519b-3p to up-regulate RCCD1. Biochem Biophys Res Commun. 2019 Nov 26;520(1):107-114. doi: 10.1016/j.bbrc.2019.09.090. Epub 2019 Sep 30. PMID: 31582214.	31582214
				MEG3	miR-650	SLC34A2	Role in cancer progression	Zhao Y, Zhu Z, Shi S, Wang J, Li N. Long non-coding RNA MEG3 regulates migration and invasion of lung cancer stem cells via miR-650/SLC34A2 axis. Biomed Pharmacother. 2019 Dec;120:109457. doi: 10.1016/j.biopha.2019.109457. Epub 2019 Oct 1. PMID: 31585300.	31585300
				LINC00243	miR-507	-------	Acts as an oncogene, promoting cancer progression	Feng X, Yang S. Long non-coding RNA LINC00243 promotes proliferation and glycolysis in non-small cell lung cancer cells by positively regulating PDK4 through sponging miR-507. Mol Cell Biochem. 2020 Jan;463(1-2):127-136. doi: 10.1007/s11010-019-03635-3. Epub 2019 Oct 8. PMID: 31595421.	31595421
				LncRNA NBR2	-------	-------	Enhances cancer cell invasion and metastasis	Gao YP, Li Y, Li HJ, Zhao B. LncRNA NBR2 inhibits EMT progression by regulating Notch1 pathway in NSCLC. Eur Rev Med Pharmacol Sci. 2019 Sep;23(18):7950-7958. doi: 10.26355/eurrev_201909_19011. PMID: 31599420.	31599420
				LncRNA SNHG3	-------	IL-6/JAK2/STAT3	Associated with cancer development	Shi J, Li J, Yang S, Hu X, Chen J, Feng J, Shi T, He Y, Mei Z, He W, Xie J, Li S, Jie Z, Tu S. LncRNA SNHG3 is activated by E2F1 and promotes proliferation and migration of non-small-cell lung cancer cells through activating TGF-β pathway and IL-6/JAK2/STAT3 pathway. J Cell Physiol. 2020 Mar;235(3):2891-2900. doi: 10.1002/jcp.29194. Epub 2019 Oct 10. PMID: 31602642.	31602642
				GATA2-AS1	-------	-------	involved in cancer progression	Zhang L, Gao L, Shao M, Sun GY. A MYC target long non-coding RNA GATA2-AS1 regulates non-small cell lung cancer growth. Neoplasma. 2019 Nov;66(6):954-962. doi: 10.4149/neo_2019_190210N112. Epub 2019 Oct 8. PMID: 31607132.	31607132
				LINC00319	miR-4492	ROMO1	Associated with cancer cell proliferation and invasion	Yang Y, Zhang F, Huang H, Xie Z, Huang W, Xie H, Wang F. Long noncoding RNA LINC00319 regulates ROMO1 expression and promotes bladder cancer progression via miR-4492/ROMO1 axis. J Cell Physiol. 2020 Apr;235(4):3768-3775. doi: 10.1002/jcp.29271. Epub 2019 Oct 14. PMID: 31608995.	31608995
				LINC01031, LINC01088, and LINC01931	-------	-------	Modulates cancer cell proliferation and invasion	Liu J, Yao Y, Hu Z, Zhou H, Zhong M. Transcriptional profiling of long-intergenic noncoding RNAs in lung squamous cell carcinoma and its value in diagnosis and prognosis. Mol Genet Genomic Med. 2019 Dec;7(12):e994. doi: 10.1002/mgg3.994. Epub 2019 Oct 16. PMID: 31617686; PMCID: PMC6900396.	31617686
				Long Noncoding RNA E2F	-------	-------	Promotes cancer cell proliferation, migration, and invasion	Zhao L, Yang J, Liu X, Fu X, Ding Y, Wang C. Overexpression of Long Noncoding RNA E2F-Mediated Cell Proliferation Enhancing Long Noncoding RNA Is Involved in the Development of Chemoresistance of Cancer Cells to Carboplatin in Ovarian Endometrioid Adenocarcinoma. Cancer Biother Radiopharm. 2019 Nov;34(9):566-571. doi: 10.1089/cbr.2019.2851. Epub 2019 Oct 17. PMID: 31621389.	31621389
				lnc-LUCAT1	miR-7-5p	-------	Act as a regulatory axis in cancer progression	Li YL, Wang XM, Qiao GD, Zhang S, Wang J, Cong YZ, Zhu SG. Up-regulated lnc-lung cancer associated transcript 1 enhances cell migration and invasion in breast cancer progression. Biochem Biophys Res Commun. 2020 Jan 8;521(2):271-278. doi: 10.1016/j.bbrc.2019.08.040. Epub 2019 Oct 18. PMID: 31635802.	31635802
				LINC00525	-------	-------	involved in cancer progression	Wang XW, Guo QQ, Wei Y, Ren KM, Zheng FS, Tang J, Zhang HY, Zhao JG. Construction of a competing endogenous RNA network using differentially expressed lncRNAs, miRNAs and mRNAs in non‑small cell lung cancer. Oncol Rep. 2019 Dec;42(6):2402-2415. doi: 10.3892/or.2019.7378. Epub 2019 Oct 17. PMID: 31638248; PMCID: PMC6859443.	31638248
				LINC00511	-------	-------	influence tumor progression	Zhu FY, Zhang SR, Wang LH, Wu WD, Zhao H. LINC00511 promotes the progression of non-small cell lung cancer through downregulating LATS2 and KLF2 by binding to EZH2 and LSD1. Eur Rev Med Pharmacol Sci. 2019 Oct;23(19):8377-8390. doi: 10.26355/eurrev_201910_19149. PMID: 31646568.	31646568
				XIST	miR-212-3p	CBLL1	Contributes to cancer progression	Qiu HB, Yang K, Yu HY, Liu M. Downregulation of long non-coding RNA XIST inhibits cell proliferation, migration, invasion and EMT by regulating miR-212-3p/CBLL1 axis in non-small cell lung cancer cells. Eur Rev Med Pharmacol Sci. 2019 Oct;23(19):8391-8402. doi: 10.26355/eurrev_201910_19150. PMID: 31646569.	31646569
				LncRNA NEAT1	miR-1224	KLF3	Promotes cancer progression	Yu PF, Wang Y, Lv W, Kou D, Hu HL, Guo SS, Zhao YJ. LncRNA NEAT1/miR-1224/KLF3 contributes to cell proliferation, apoptosis and invasion in lung cancer. Eur Rev Med Pharmacol Sci. 2019 Oct;23(19):8403-8410. doi: 10.26355/eurrev_201910_19151. PMID: 31646570.	31646570
				TP73-AS1	-------	-------	Enhances cancer cell migration and invasion	Chen C, Shu L, Zou W. Role of long non-coding RNA TP73-AS1 in cancer. Biosci Rep. 2019 Oct 30;39(10):BSR20192274. doi: 10.1042/BSR20192274. PMID: 31652459; PMCID: PMC6822500.	31652459
				lncRNA-XIST	miR-144-3p	-------	Implicated in cancer progression	Tian LJ, Wu YP, Wang D, Zhou ZH, Xue SB, Zhang DY, Wei YG, Liu W. Upregulation of Long Noncoding RNA (lncRNA) X-Inactive Specific Transcript (XIST) is Associated with Cisplatin Resistance in Non-Small Cell Lung Cancer (NSCLC) by Downregulating MicroRNA-144-3p. Med Sci Monit. 2019 Oct 29;25:8095-8104. doi: 10.12659/MSM.916075. PMID: 31659146; PMCID: PMC6839396.	31659146
				MEG3	-------	IL1B, IL6, TNF	Known to play a role in metastasis and cancer progression	B. Song, L. Ye, S. Wu, Z. Jing, Long non-coding RNA MEG3 regulates CSE-induced apoptosis and inflammation via regulating miR-218 in 16HBE cells, Biochem. Biophys. Res. Commun. 521 (2020) 368–374, https://doi.org/10.1016/j.bbrc.2019.10.135.	31668807
				LINC00355	miR-195	CCNE1	Act as a regulatory axis in cancer progression	Liang Y, Rong X, Luo Y, Li P, Han Q, Wei L, Wang E. A novel long non-coding RNA LINC00355 promotes proliferation of lung adenocarcinoma cells by down-regulating miR-195 and up-regulating the expression of CCNE1. Cell Signal. 2020 Feb;66:109462. doi: 10.1016/j.cellsig.2019.109462. Epub 2019 Nov 2. Erratum in: Cell Signal. 2020 Sep;73:109715. PMID: 31689506.	31689506
				LINC00426	-------	-------	involved in cancer progression	Du W, Sun J, Gu J, Zhang S, Zhang T. Bioinformatics analysis of LINC00426 expression in lung cancer and its correlation with patients' prognosis. Thorac Cancer. 2020 Jan;11(1):150-155. doi: 10.1111/1759-7714.13228. Epub 2019 Nov 5. PMID: 31691516; PMCID: PMC6938767.	31691516
				--------	miR-30b-5p and miR-29c-3p	-------	Promotes cancer progression	Cheng Y, Yang S, Shen B, Zhang Y, Zhang X, Liu T, Xu S, Sui J, Yin L, Pu Y, Liang G. Molecular characterization of lung cancer: A two-miRNA prognostic signature based on cancer stem-like cells related genes. J Cell Biochem. 2020 Apr;121(4):2889-2900. doi: 10.1002/jcb.29525. Epub 2019 Nov 6. PMID: 31692042.	31692042
				ZFPM2-AS1	miR-511-3p	AFF4	Act as a regulatory axis in cancer progression	Li J, Ge J, Yang Y, Liu B, Zheng M, Shi R. Long noncoding RNA ZFPM2-AS1 is involved in lung adenocarcinoma via miR-511-3p/AFF4 pathway. J Cell Biochem. 2020 Mar;121(3):2534-2542. doi: 10.1002/jcb.29476. Epub 2019 Nov 6. Retraction in: J Cell Biochem. 2022 Nov;123(11):1874. PMID: 31692047.	31692047
				MCM3AP-AS1	miR-340-5p	KPNA4 axis	Participates in cancer progression	Li X, Yu M, Yang C. YY1-mediated overexpression of long noncoding RNA MCM3AP-AS1 accelerates angiogenesis and progression in lung cancer by targeting miR-340-5p/KPNA4 axis. J Cell Biochem. 2020 Mar;121(3):2258-2267. doi: 10.1002/jcb.29448. Epub 2019 Nov 6. PMID: 31693222.	31693222
				ZEB2-AS1	-------	-------	Contributes to cancer progression	Chen X, Wang K. lncRNA ZEB2-AS1 Aggravates Progression of Non-Small Cell Lung Carcinoma via Suppressing PTEN Level. Med Sci Monit. 2019 Nov 7;25:8363-8370. doi: 10.12659/MSM.918922. PMID: 31695021; PMCID: PMC6857439.	31695021
				LINC01638	-------	-------	Promotes cancer progression	Guo L, Fang L, Liu Y. SP1-regulated LINC01638 promotes proliferation and inhibits apoptosis in non-small cell lung cancer. Eur Rev Med Pharmacol Sci. 2019 Oct;23(20):8913-8920. doi: 10.26355/eurrev_201910_19287. PMID: 31696478.	31696478
				FLVCR1-AS1	miR-4731-5p	E2F2	Modulates MMP14 expression, impacting cancer progression	Yan Z, Zhang W, Xiong Y, Wang Y, Li Z. Long noncoding RNA FLVCR1-AS1 aggravates biological behaviors of glioma cells via targeting miR-4731-5p/E2F2 axis. Biochem Biophys Res Commun. 2020 Jan 15;521(3):716-720. doi: 10.1016/j.bbrc.2019.10.106. Epub 2019 Nov 5. PMID: 31699367.	31699367
				LncRNA NEAT1	-------	-------	Implicated in cancer progression	Wang S, Cui Z, Li H, Li J, Lv X, Yang Z, Gao M, Bi Y, Zhang Z, Zhou B, Yin Z. LncRNA NEAT1 polymorphisms and lung cancer susceptibility in a Chinese Northeast Han Population: A case-control study. Pathol Res Pract. 2019 Dec;215(12):152723. doi: 10.1016/j.prp.2019.152723. Epub 2019 Oct 31. PMID: 31704150.	31704150
				--------	miR181a-5p	-------	Implicated in cancer progression	Wu J, Ma C, Tang X, Shi Y, Liu Z, Chai X, Tang Q, Li L, Hann SS. The regulation and interaction of PVT1 and miR181a-5p contributes to the repression of SP1 expression by the combination of XJD decoction and cisplatin in human lung cancer cells. Biomed Pharmacother. 2020 Jan;121:109632. doi: 10.1016/j.biopha.2019.109632. Epub 2019 Nov 25. PMID: 31707347.	31707347
				MALAT1	-------	-------	Role in cancer progression	Ghafouri-Fard S, Ashrafi Hafez A, Taheri M. Metastasis Associated Lung Adenocarcinoma Transcript 1: An update on expression pattern and functions in carcinogenesis. Exp Mol Pathol. 2020 Feb;112:104330. doi: 10.1016/j.yexmp.2019.104330. Epub 2019 Nov 9. PMID: 31712117.	31712117
				DLEU2	miR-30a-5p	-------	Roles in cancer progression not well defined	Wu W, Zhao Y, Gao E, Li Y, Guo X, Zhao T, He W, Zhang H. LncRNA DLEU2 accelerates the tumorigenesis and invasion of non-small cell lung cancer by sponging miR-30a-5p. J Cell Mol Med. 2020 Jan;24(1):441-450. doi: 10.1111/jcmm.14749. Epub 2019 Nov 13. PMID: 31721438; PMCID: PMC6933340.	31721438
				LncRNA TDRG1	miR-873-5p	ZEB1	Promotes cancer progression	Hu X, Mu Y, Wang J, Zhao Y. LncRNA TDRG1 promotes the metastasis of NSCLC cell through regulating miR-873-5p/ZEB1 axis. J Cell Biochem. 2021 Sep;122(9):969-982. doi: 10.1002/jcb.29559. Epub 2019 Nov 19. PMID: 31742752.	31742752
				LNBC3	-------	-------	Involved in cancer cell growth and metastasis	Shen J, Ma J, Li J, Wang X, Wang Y, Ma J. A long non-coding RNA LNBC3 facilitates non-small cell lung cancer progression by stabilizing BCL6. J Clin Lab Anal. 2020 Apr;34(4):e23122. doi: 10.1002/jcla.23122. Epub 2019 Nov 19. PMID: 31743519; PMCID: PMC7171294.	31743519
				NEAT1, SLC5A3, LINC00839, ETV1, CMTM4, and SNX30	-------	ETV1, RTKN2, SNX30, PAK2, and CCND1	Implicated in cancer progression	Tian Y, Yu M, Sun L, Liu L, Wang J, Hui K, Nan Q, Nie X, Ren Y, Ren X. Distinct Patterns of mRNA and lncRNA Expression Differences Between Lung Squamous Cell Carcinoma and Adenocarcinoma. J Comput Biol. 2020 Jul;27(7):1067-1078. doi: 10.1089/cmb.2019.0164. Epub 2019 Nov 22. PMID: 31750732.	31750732
				LOXL1-AS1	miR-423-5p	MYBL2	Contributes to cancer progression	Li W, Zhang B, Jia Y, Shi H, Wang H, Guo Q, Li H. LncRNA LOXL1-AS1 regulates the tumorigenesis and development of lung adenocarcinoma through sponging miR-423-5p and targeting MYBL2. Cancer Med. 2020 Jan;9(2):689-699. doi: 10.1002/cam4.2641. Epub 2019 Nov 23. PMID: 31758653; PMCID: PMC6970024.	31758653
				HOTAIR rs920778	-------	-------	Promotes cancer metastasis and progression	Minn AKK, Sato N, Mieno MN, Arai T, Muramatsu M. Association study of long non-coding RNA HOTAIR rs920778 polymorphism with the risk of cancer in an elderly Japanese population. Gene. 2020 Mar 1;729:144263. doi: 10.1016/j.gene.2019.144263. Epub 2019 Nov 21. PMID: 31759985.	31759985
				CDKN2B-AS1	-------	-------	involved in cancer progression	Lv X, Cui Z, Li H, Li J, Yang Z, Bi Y, Gao M, Zhang Z, Wang S, Zhou B, Yin Z. Association between polymorphism in CDKN2B-AS1 gene and its interaction with smoking on the risk of lung cancer in a Chinese population. Hum Genomics. 2019 Nov 27;13(1):58. doi: 10.1186/s40246-019-0240-4. PMID: 31775885; PMCID: PMC6880550.	31775885
				linc00673	-------	-------	Promotes cancer progression	Wu Y, Niu Y, Leng J, Xu J, Chen H, Li H, Wang L, Hu J, Xia D, Wu Y. Benzo(a)pyrene regulated A549 cell migration, invasion and epithelial-mesenchymal transition by up-regulating long non-coding RNA linc00673. Toxicol Lett. 2020 Mar 1;320:37-45. doi: 10.1016/j.toxlet.2019.11.024. Epub 2019 Nov 25. PMID: 31778776.	31778776
				LCAT1	miR-4715-5p	-------	Promotes cancer progression	Yang J, Qiu Q, Qian X, Yi J, Jiao Y, Yu M, Li X, Li J, Mi C, Zhang J, Lu B, Chen E, Liu P, Lu Y. Long noncoding RNA LCAT1 functions as a ceRNA to regulate RAC1 function by sponging miR-4715-5p in lung cancer. Mol Cancer. 2019 Nov 29;18(1):171. doi: 10.1186/s12943-019-1107-y. PMID: 31779616; PMCID: PMC6883523.	31779616
				LncRNA SNHG1	miR-361-3p	FRAT1	Facilitates cancer progression through miR-361-3p regulation	Li X, Zheng H. LncRNA SNHG1 influences cell proliferation, migration, invasion, and apoptosis of non-small cell lung cancer cells via the miR-361-3p/FRAT1 axis. Thorac Cancer. 2020 Feb;11(2):295-304. doi: 10.1111/1759-7714.13256. Epub 2019 Dec 2. PMID: 31788970; PMCID: PMC6997013.	31788970
				LINC00460	-------	-------	Facilitates cancer cell proliferation and migration	Nakano Y, Isobe K, Kobayashi H, Kaburaki K, Isshiki T, Sakamoto S, Takai Y, Tochigi N, Mikami T, Iyoda A, Homma S, Kishi K. Clinical importance of long non‑coding RNA LINC00460 expression in EGFR‑mutant lung adenocarcinoma. Int J Oncol. 2020 Jan;56(1):243-257. doi: 10.3892/ijo.2019.4919. Epub 2019 Nov 25. PMID: 31789388; PMCID: PMC6910175.	31789388
				SNHG7	miR-449a	TGIF2	Contributes to cancer progression	Pang L, Cheng Y, Zou S, Song J. Long noncoding RNA SNHG7 contributes to cell proliferation, migration, invasion and epithelial to mesenchymal transition in non-small cell lung cancer by regulating miR-449a/TGIF2 axis. Thorac Cancer. 2020 Feb;11(2):264-276. doi: 10.1111/1759-7714.13245. Epub 2019 Dec 3. PMID: 31793741; PMCID: PMC6996990.	31793741
				LncRNA HOST2	miRNA-621	-------	Contributes to cancer progression	Chen ZY, Liu HY, Jiang N, Yuan JM. LncRNA HOST2 enhances gefitinib-resistance in non-small cell lung cancer by down-regulating miRNA-621. Eur Rev Med Pharmacol Sci. 2019 Nov;23(22):9939-9946. doi: 10.26355/eurrev_201911_19560. PMID: 31799663.	31799663
				DGCR5	miR-218-5p	-------	Role in cancer progression not specified	Wang J, Shu HZ, Xu CY, Guo SG. LncRNA DGCR5 promotes non-small cell lung cancer progression via sponging miR-218-5p. Eur Rev Med Pharmacol Sci. 2019 Nov;23(22):9947-9954. doi: 10.26355/eurrev_201911_19561. Retraction in: Eur Rev Med Pharmacol Sci. 2020 Oct;24(20):10303. PMID: 31799664.	31799664
				linc01088	-------	-------	Promotes cancer progression	Liu JQ, Feng YH, Zeng S, Zhong MZ. linc01088 promotes cell proliferation by scaffolding EZH2 and repressing p21 in human non-small cell lung cancer. Life Sci. 2020 Jan 15;241:117134. doi: 10.1016/j.lfs.2019.117134. Epub 2019 Dec 4. Retraction in: Life Sci. 2023 Nov 15;333:122175. PMID: 31811854.	31811854
				LUCAT1	-------	-------	modulated cell proliferation and cancer progression	Jiao Y, Li Y, Ji B, Cai H, Liu Y. Clinical Value of lncRNA LUCAT1 Expression in Liver Cancer and its Potential Pathways. J Gastrointestin Liver Dis. 2019 Dec 9;28(4):439-447. doi: 10.15403/jgld-356. PMID: 31826070.	31826070
				FAM201A	-------	ABCE1 expression	Facilitates cancer cell migration and invasion	He W, Qiao ZX, Ma B. Long noncoding RNA FAM201A mediates the metastasis of lung squamous cell cancer via regulating ABCE1 expression. Eur Rev Med Pharmacol Sci. 2019 Dec;23(23):10343-10353. doi: 10.26355/eurrev_201912_19672. PMID: 31841188.	31841188
				LINC02418	miR-4677-3p	SEC61G	Implicated in various aspects of cancer progression	Han B. LncRNA LINC02418 regulates proliferation and apoptosis of non-small cell lung cancer cells by regulating miR-4677-3p/SEC61G. Eur Rev Med Pharmacol Sci. 2019 Dec;23(23):10354-10362. doi: 10.26355/eurrev_201912_19673. PMID: 31841189.	31841189
				LINC01433	-------	-------	Modulates cancer progression	Niazi Z, Garazhian E, Esfandi F, Hassani ZM, Taheri M, Ghafouri-Fard S. Expression Analysis of the Long Non-Coding RNA LINC01433 in Lung Cancer. Klin Onkol. 2019 Fall;32(6):453-455. English. doi: 10.14735/amko2019453. PMID: 31842564.	31842564
				LncRNA LUADT1	miR-15a-3p	-------	Modulates Stat3 signaling in cancer	Wang D, Wu W, Huang W, Wang J, Luo L, Tang D. LncRNA LUADT1 sponges miR-15a-3p to upregulate Twist1 in small cell lung cancer. BMC Pulm Med. 2019 Dec 16;19(1):246. doi: 10.1186/s12890-019-0991-7. PMID: 31842825; PMCID: PMC6915879.	31842825
				MALAT1	-------	-------	Known for its role in metastasis and gene regulation	Pan J, Bian Y, Cao Z, Lei L, Pan J, Huang J, Cai X, Lan X, Zheng H. Long noncoding RNA MALAT1 as a candidate serological biomarker for the diagnosis of non-small cell lung cancer: A meta-analysis. Thorac Cancer. 2020 Feb;11(2):329-335. doi: 10.1111/1759-7714.13265. Epub 2019 Dec 17. PMID: 31846184; PMCID: PMC6997019.	31846184
				LINC00958	-------	-------	Promotes cancer cell proliferation and invasion	Luo Z, Han Z, Shou F, Li Y, Chen Y. LINC00958 Accelerates Cell Proliferation and Migration in Non-Small Cell Lung Cancer Through JNK/c-JUN Signaling. Hum Gene Ther Methods. 2019 Dec;30(6):226-234. doi: 10.1089/hgtb.2019.115. PMID: 31855084.	31855084
				H19	-------	PTEN	involved in cancer progression	Xu JL, Hua T, Ding J, Fan Y, Liu ZJ, Lian JW. FOXF2 aggravates the progression of non-small cell lung cancer through targeting lncRNA H19 to downregulate PTEN. Eur Rev Med Pharmacol Sci. 2019 Dec;23(24):10796-10802. doi: 10.26355/eurrev_201912_19782. PMID: 31858547.	31858547
				SNHG14	miR-613	-------	Contributes to cancer progression	Xu ZN, Wang ZX, Xu L, Yu HX, Chao K, Yang LL, Han XL, Sun HB. Long noncoding RNA SNHG14 exerts oncogenic functions in lung adenocarcinoma through acting as a sponge to miR-613. Eur Rev Med Pharmacol Sci. 2019 Dec;23(24):10810-10817. doi: 10.26355/eurrev_201912_19784. Retraction in: Eur Rev Med Pharmacol Sci. 2020 Oct;24(20):10304. PMID: 31858549.	31858549
				MIR503HG	-------	-------	A tumor suppressor in non-small cell lung cancer	Lin H, Li P, Zhang N, Cao L, Gao YF, Ping F. Long non-coding RNA MIR503HG serves as a tumor suppressor in non-small cell lung cancer mediated by wnt1. Eur Rev Med Pharmacol Sci. 2019 Dec;23(24):10818-10826. doi: 10.26355/eurrev_201912_19785. PMID: 31858550.	31858550
				LncRNA GMDS-AS1	miR-96-5p	CYLD	Implicated in cancer progression	Zhao M, Xin XF, Zhang JY, Dai W, Lv TF, Song Y. LncRNA GMDS-AS1 inhibits lung adenocarcinoma development by regulating miR-96-5p/CYLD signaling. Cancer Med. 2020 Feb;9(3):1196-1208. doi: 10.1002/cam4.2776. Epub 2019 Dec 20. PMID: 31860169; PMCID: PMC6997056.	31860169
				lncRNA MIR4435-2HG	-------	TGF-β1	Promotes tumor growth, invasion, and metastasis	Yang M, He X, Huang X, Wang J, He Y, Wei L. LncRNA MIR4435-2HG-mediated upregulation of TGF-β1 promotes migration and proliferation of nonsmall cell lung cancer cells. Environ Toxicol. 2020 May;35(5):582-590. doi: 10.1002/tox.22893. Epub 2019 Dec 25. PMID: 31875359.	31875359
				lncRNA TUG1	-------	-------	Involved in cancer metastasis	Guo C, Qi Y, Qu J, Gai L, Shi Y, Yuan C. Pathophysiological Functions of the lncRNA TUG1. Curr Pharm Des. 2020;26(6):688-700. doi: 10.2174/1381612826666191227154009. PMID: 31880241.	31880241
				HOTAIRM1	-------	-------	Implicated in cancer progression	Xiong F, Yin H, Zhang H, Zhu C, Zhang B, Chen S, Ling C, Chen X. Clinicopathologic Features and the Prognostic Implications of Long Noncoding RNA HOTAIRM1 in Non-Small Cell Lung Cancer. Genet Test Mol Biomarkers. 2020 Jan;24(1):47-53. doi: 10.1089/gtmb.2019.0102. Epub 2019 Dec 27. PMID: 31880484.	31880484
				LINC00483	miR-204-3p	-------	Participates in cancer progression	Yang S, Liu T, Sun Y, Liang X. The long noncoding RNA LINC00483 promotes lung adenocarcinoma progression by sponging miR-204-3p. Cell Mol Biol Lett. 2019 Dec 16;24:70. doi: 10.1186/s11658-019-0192-7. PMID: 31889958; PMCID: PMC6916218.	31889958
				NORAD	miR-129-1-3p	SOX4	Promotes cancer progression and metastasis	Huang Q, Xing S, Peng A, Yu Z. NORAD accelerates chemo-resistance of non-small-cell lung cancer via targeting at miR-129-1-3p/SOX4 axis. Biosci Rep. 2020 Jan 31;40(1):BSR20193489. doi: 10.1042/BSR20193489. PMID: 31894841; PMCID: PMC6981097.	31894841
				lnc-BMP1-1	-------	-------	Implicated in cancer development	Ling X, Li Y, Qiu F, Lu X, Yang L, Chen J, Li T, Wu D, Xiong H, Su W, Huang D, Chen J, Yang B, Zhao H, Xie C, Zhou Y, Lu J. Down expression of lnc-BMP1-1 decreases that of Caveolin-1 is associated with the lung cancer susceptibility and cigarette smoking history. Aging (Albany NY). 2020 Jan 4;12(1):462-480. doi: 10.18632/aging.102633. Epub 2020 Jan 4. PMID: 31901898; PMCID: PMC6977698.	31901898
				VPS9D1-AS1	miR-532-3p	HMGA2	Participates in cancer progression	Han X, Huang T, Han J. Long noncoding RNA VPS9D1-AS1 augments the malignant phenotype of non-small cell lung cancer by sponging microRNA-532-3p and thereby enhancing HMGA2 expression. Aging (Albany NY). 2020 Jan 5;12(1):370-386. doi: 10.18632/aging.102628. Epub 2020 Jan 5. Retraction in: Aging (Albany NY). 2023 Jun 15;15(11):5228-5229. PMID: 31902794; PMCID: PMC6977701.	31902794
				MAGI2-AS3	miR-155	-------	Facilitates cancer progression	Li F, Hu Q, Pang Z, Xu X. LncRNA MAGI2-AS3 Upregulates Cytokine Signaling 1 by Sponging miR-155 in Non-Small Cell Lung Cancer. Cancer Biother Radiopharm. 2020 Feb;35(1):72-76. doi: 10.1089/cbr.2019.2898. Epub 2020 Jan 7. PMID: 31910343.	31910343
				KRT7-AS	-------	KRT7	Involved in stem cell differentiation and embryogenesis	Chen S, Su T, Zhang Y, Lee A, He J, Ge Q, Wang L, Si J, Zhuo W, Wang L. Fusobacterium nucleatum promotes colorectal cancer metastasis by modulating KRT7-AS/KRT7. Gut Microbes. 2020 May 3;11(3):511-525. doi: 10.1080/19490976.2019.1695494. Epub 2020 Jan 7. PMID: 31910722; PMCID: PMC7524269.	31910722
				PRNCR1	miR-126-5p	MTDH	Promotes cancer progression	Guo R, Hu T, Liu Y, He Y, Cao Y. Long non-coding RNA PRNCR1 modulates non-small cell lung cancer cell proliferation, apoptosis, migration, invasion, and EMT through PRNCR1/miR-126-5p/MTDH axis. Biosci Rep. 2020 Jul 31;40(7):BSR20193153. doi: 10.1042/BSR20193153. PMID: 31912882; PMCID: PMC7378264.	31912882
				FGD5-AS1	miR-107	FGFRL1	Act as a regulatory axis in cancer progression	Fan Y, Li H, Yu Z, Dong W, Cui X, Ma J, Li S. Long non-coding RNA FGD5-AS1 promotes non-small cell lung cancer cell proliferation through sponging miR-107 to up-regulate FGFRL1. Biosci Rep. 2020 Jan 31;40(1):BSR20193309. doi: 10.1042/BSR20193309. PMID: 31919528; PMCID: PMC6981095.	31919528
				ZFPM2-AS1	-------	-------	Regulates cancer cell proliferation and metastasis	Han S, Cao D, Sha J, Zhu X, Chen D. LncRNA ZFPM2-AS1 promotes lung adenocarcinoma progression by interacting with UPF1 to destabilize ZFPM2. Mol Oncol. 2020 May;14(5):1074-1088. doi: 10.1002/1878-0261.12631. Epub 2020 Feb 20. PMID: 31919993; PMCID: PMC7191191.	31919993
				LncRNA NNT-AS1	miR-22-3p	YAP1	Act as a regulatory axis in cancer progression	He W, Zhang Y, Xia S. LncRNA NNT-AS1 promotes non-small cell lung cancer progression through regulating miR-22-3p/YAP1 axis. Thorac Cancer. 2020 Mar;11(3):549-560. doi: 10.1111/1759-7714.13280. Epub 2020 Jan 10. PMID: 31923353; PMCID: PMC7049499.	31923353
				HOXC-AS3	-------	-------	Involved in cancer progression	Yang Z, Hu T. Long noncoding RNA HOXC-AS3 facilitates the progression of invasive mucinous adenocarcinomas of the lung via modulating FUS/FOXM1. In Vitro Cell Dev Biol Anim. 2020 Jan;56(1):15-23. doi: 10.1007/s11626-019-00414-8. Epub 2020 Jan 10. PMID: 31925650.	31925650
				HOTAIR	miR-203	-------	Contributes to cancer development	Zhang C, Xu L, Deng G, Ding Y, Bi K, Jin H, Shu J, Yang J, Deng H, Wang Z, Wang Y. Exosomal HOTAIR promotes proliferation, migration and invasion of lung cancer by sponging miR-203. Sci China Life Sci. 2020 Aug;63(8):1265-1268. doi: 10.1007/s11427-019-1579-x. Epub 2020 Jan 8. PMID: 31925755.	31925755
				SBF2-AS1	miR-302a/MBNL3 axis	MBNL3	Facilitates cancer cell migration and invasion	Yu Z, Wang G, Zhang C, Liu Y, Chen W, Wang H, Liu H. LncRNA SBF2-AS1 affects the radiosensitivity of non-small cell lung cancer via modulating microRNA-302a/MBNL3 axis. Cell Cycle. 2020 Feb;19(3):300-316. doi: 10.1080/15384101.2019.1708016. Epub 2020 Jan 13. PMID: 31928130; PMCID: PMC7028158.	31928130
				NEAT1	miR-193a	-------	Protein interaction and signal transduction	X. Ming, W. Duan, W. Yi, Long non-coding RNA NEAT1 predicts elevated chronic obstructive pulmonary disease (COPD) susceptibility and acute exacerbation risk, and correlates with higher disease severity, inflammation, and lower miR-193a in COPD patients, Int. J. Clin. Exp. Pathol. 12 (2019) 2837–2848.	31934120
				LINC00461	miR-4478	E2F1	Regulates LYAR axis in cancer	Meng Q, Liu M, Cheng R. LINC00461/miR-4478/E2F1 feedback loop promotes non-small cell lung cancer cell proliferation and migration. Biosci Rep. 2020 Feb 28;40(2):BSR20191345. doi: 10.1042/BSR20191345. PMID: 31934717; PMCID: PMC7042125.	31934717
				LncRNA-ATB	miR-590-5p	NF90	Act as a regulatory axis in cancer progression	Li J, Xia R, Liu T, Cai X, Geng G. LncRNA-ATB Promotes Lung Squamous Carcinoma Cell Proliferation, Migration, and Invasion by Targeting microRNA-590-5p/NF90 Axis. DNA Cell Biol. 2020 Mar;39(3):459-473. doi: 10.1089/dna.2019.5193. Epub 2020 Jan 14. PMID: 31934791.	31934791
				PRKCZ-AS1	miR-766-5p	MAPK1	Act as a regulatory axis in cancer progression	Wang M, Liao Q, Zou P. PRKCZ-AS1 promotes the tumorigenesis of lung adenocarcinoma via sponging miR-766-5p to modulate MAPK1. Cancer Biol Ther. 2020 Apr 2;21(4):364-371. doi: 10.1080/15384047.2019.1702402. Epub 2020 Jan 15. PMID: 31939714; PMCID: PMC7515500.	31939714
				lncRNA JPX	miR-33a-5p	Wnt/β-catenin	Associated with cancer progression	Pan J, Fang S, Tian H, Zhou C, Zhao X, Tian H, He J, Shen W, Meng X, Jin X, Gong Z. lncRNA JPX/miR-33a-5p/Twist1 axis regulates tumorigenesis and metastasis of lung cancer by activating Wnt/β-catenin signaling. Mol Cancer. 2020 Jan 15;19(1):9. doi: 10.1186/s12943-020-1133-9. PMID: 31941509; PMCID: PMC6961326.	31941509
				ARAP1-AS1	-------	-------	Roles in Lung cancer progression	Zhang Y, Wu D, Wang D. Long non-coding RNA ARAP1-AS1 promotes tumorigenesis and metastasis through facilitating proto-oncogene c-Myc translation via dissociating PSF/PTB dimer in cervical cancer. Cancer Med. 2020 Mar;9(5):1855-1866. doi: 10.1002/cam4.2860. Epub 2020 Jan 17. Retraction in: Cancer Med. 2024 Jan;13(2): PMID: 31953923; PMCID: PMC7050100.	31953923
				USP21/YY1/SNHG16	-------	-------	Promotes cancer progression	Xu P, Xiao H, Yang Q, Hu R, Jiang L, Bi R, Jiang X, Wang L, Mei J, Ding F, Huang J. The USP21/YY1/SNHG16 axis contributes to tumor proliferation, migration, and invasion of non-small-cell lung cancer. Exp Mol Med. 2020 Jan;52(1):41-55. doi: 10.1038/s12276-019-0356-6. Epub 2020 Jan 20. PMID: 31956270; PMCID: PMC7000404.	31956270
				LINC01093	-------	-------	Associated with cancer progression	Wang ZX, Xu ZN, Sun HB, Wang Y, Han ZF, Yu Y, Han XL, Yin YY, Xu L. LINC01093 promotes proliferation and invasion of non-small cell lung cancer cells via targeting akt signaling pathway. Eur Rev Med Pharmacol Sci. 2020 Jan;24(1):222-229. doi: 10.26355/eurrev_202001_19914. Retraction in: Eur Rev Med Pharmacol Sci. 2021 Apr;25(7):2828. PMID: 31957835.	31957835
				SNHG20	miR-197	TCF and LEF1	Enhances cancer cell proliferation, migration, and invasion	Wang ZX, Zhao Y, Yu Y, Liu N, Zou QX, Liang FH, Cheng KP, Lin FW. Effects of lncRNA SNHG20 on proliferation and apoptosis of non-small cell lung cancer cells through Wnt/β-catenin signaling pathway. Eur Rev Med Pharmacol Sci. 2020 Jan;24(1):230-237. doi: 10.26355/eurrev_202001_19915. PMID: 31957836.	31957836
				NNT-AS1	miR-3666	E2F2	lncRNA with roles in cancer progression and metastasis	Huang JW, Luo XY, Li ZH, Lang BP. LncRNA NNT-AS1 regulates the progression of lung cancer through the NNT-AS1/miR-3666/E2F2 axis. Eur Rev Med Pharmacol Sci. 2020 Jan;24(1):238-248. doi: 10.26355/eurrev_202001_19916. PMID: 31957837.	31957837
				SNHG1	-------	-------	Contributes to cancer progression	Huang L, Jiang X, Wang Z, Zhong X, Tai S, Cui Y. Small nucleolar RNA host gene 1: A new biomarker and therapeutic target for cancers. Pathol Res Pract. 2018 Sep;214(9):1247-1252. doi: 10.1016/j.prp.2018.07.033. Epub 2018 Aug 2. PMID: 30107989.	31957837
				LINC01234	miR-340-5p/miR-27b-3p	VAV3	Potential roles in tumorigenesis	Chen Z, Chen X, Lu B, Gu Y, Chen Q, Lei T, Nie F, Gu J, Huang J, Wei C, Sun M, Wang Z. Up-regulated LINC01234 promotes non-small-cell lung cancer cell metastasis by activating VAV3 and repressing BTG2 expression. J Hematol Oncol. 2020 Jan 20;13(1):7. doi: 10.1186/s13045-019-0842-2. PMID: 31959200; PMCID: PMC6972004.	31959200
				LINC00461	miR-195	-------	Contributes to cancer progression	Hou J, Wang Y, Zhang H, Hu Y, Xin X, Li X. Silencing of LINC00461 enhances radiosensitivity of lung adenocarcinoma cells by down-regulating HOXA10 via microRNA-195. J Cell Mol Med. 2020 Mar;24(5):2879-2890. doi: 10.1111/jcmm.14859. Epub 2020 Jan 22. PMID: 31967713; PMCID: PMC7077533.	31967713
				XIST	miR-363-3p	-------	Limited information on lung cancer progression	Rong H, Chen B, Wei X, Peng J, Ma K, Duan S, He J. Long non-coding RNA XIST expedites lung adenocarcinoma progression through upregulating MDM2 expression via binding to miR-363-3p. Thorac Cancer. 2020 Mar;11(3):659-671. doi: 10.1111/1759-7714.13310. Epub 2020 Jan 22. PMID: 31968395; PMCID: PMC7049521.	31968395
				LINC-PINT	miR-543	-------	Implicated in cancer progression	Wang S, Jiang W, Zhang X, Lu Z, Geng Q, Wang W, Li N, Cai X. LINC-PINT alleviates lung cancer progression via sponging miR-543 and inducing PTEN. Cancer Med. 2020 Mar;9(6):1999-2009. doi: 10.1002/cam4.2822. Epub 2020 Jan 25. PMID: 31981466; PMCID: PMC7064031.	31981466
				ROR1-AS1	miR-375	-------	Contributes to cancer progression	Xu N, Qiao L, Yin L, Li H. Long noncoding RNA ROR1-AS1 enhances lung adenocarcinoma metastasis and induces epithelial-mesenchymal transition by sponging miR-375. J BUON. 2019 Nov-Dec;24(6):2273-2279. PMID: 31983094.	31983094
				LncRNA-ATB	miR-200a	β-Catenin	Associated with tumor growth and metastasis	Wang T, Tang X, Liu Y. LncRNA-ATB promotes apoptosis of non-small cell lung cancer cells through MiR-200a/β-Catenin. J BUON. 2019 Nov-Dec;24(6):2280-2286. PMID: 31983095.	31983095
				MIR503HG	miR-489-3p and miR-625-5p	-------	Act as a regulatory axis in cancer progression	Dao R, Wudu M, Hui L, Jiang J, Xu Y, Ren H, Qiu X. Knockdown of lncRNA MIR503HG suppresses proliferation and promotes apoptosis of non-small cell lung cancer cells by regulating miR-489-3p and miR-625-5p. Pathol Res Pract. 2020 Mar;216(3):152823. doi: 10.1016/j.prp.2020.152823. Epub 2020 Jan 10. PMID: 31983569.	31983569
				TUG1	-------	TGF-β/TWIST1/EMT	Promotes cancer progression by regulating gene expression	Shen X, Hu X, Mao J, Wu Y, Liu H, Shen J, Yu J, Chen W. The long noncoding RNA TUG1 is required for TGF-β/TWIST1/EMT-mediated metastasis in colorectal cancer cells. Cell Death Dis. 2020 Jan 27;11(1):65. doi: 10.1038/s41419-020-2254-1. PMID: 31988275; PMCID: PMC6985237.	31988275
				LncRNA AC093818.1	-------	-------	Promotes cancer progression	Ba MC, Ba Z, Long H, Cui SZ, Gong YF, Yan ZF, Lin KP, Wu YB, Tu YN. LncRNA AC093818.1 accelerates gastric cancer metastasis by epigenetically promoting PDK1 expression. Cell Death Dis. 2020 Jan 27;11(1):64. doi: 10.1038/s41419-020-2245-2. PMID: 31988283; PMCID: PMC6985138.	31988283
				LINC00525	miR-338-3p	IRS2 axis	Modulatory role in cancer progression	Yang Z, Lin X, Zhang P, Liu Y, Liu Z, Qian B, Liu X, Shao G. RETRACTED: Long non-coding RNA LINC00525 promotes the non-small cell lung cancer progression by targeting miR-338-3p/IRS2 axis. Biomed Pharmacother. 2020 Apr;124:109858. doi: 10.1016/j.biopha.2020.109858. Epub 2020 Jan 25. Retraction in: Biomed Pharmacother. 2023 Apr;160:114278. PMID: 31991382.	31991382
				LncRNA FTX	miR-300	-------	Implicated in cancer progression	Jiang W, Zhang B, Sun J, Liu Y, Bi Y, Wie H. LncRNA FTX promotes the tumorigenesis of lung adenocarcinoma by targeting miR-300. Panminerva Med. 2023 Mar;65(1):116-117. doi: 10.23736/S0031-0808.19.03823-0. Epub 2020 Jan 24. PMID: 31992037.	31992037
				LINC01819, ZNF649-AS1, HNF4A-AS1, FAM222A-AS1, LINC02323 and LINC00672	-------	-------	Role in cancer development and progression	Zhang X, Han J, Du L, Li X, Hao J, Wang L, Zheng G, Duan W, Xie Y, Zhao Y, Zhang X, Zou M, Wang C. Unique metastasis-associated lncRNA signature optimizes prediction of tumor relapse in lung adenocarcinoma. Thorac Cancer. 2020 Mar;11(3):728-737. doi: 10.1111/1759-7714.13325. Epub 2020 Jan 28. PMID: 31994347; PMCID: PMC7049496.	31994347
				LINC01561	miR-760	-------	Contributes to cancer cell proliferation	Gao W, Qi CQ, Feng MG, Yang P, Liu L, Sun SH. SOX2-induced upregulation of lncRNA LINC01561 promotes non-small-cell lung carcinoma progression by sponging miR-760 to modulate SHCBP1 expression. J Cell Physiol. 2020 Oct;235(10):6684-6696. doi: 10.1002/jcp.29564. Epub 2020 Jan 31. PMID: 32003010.	32003010
				TBILA and AGAP2-AS1	-------	-------	Contributes to cancer progression	Tao Y, Tang Y, Yang Z, Wu F, Wang L, Yang L, Lei L, Jing Y, Jiang X, Jin H, Bai Y, Zhang L. Exploration of Serum Exosomal LncRNA TBILA and AGAP2-AS1 as Promising Biomarkers for Diagnosis of Non-Small Cell Lung Cancer. Int J Biol Sci. 2020 Jan 1;16(3):471-482. doi: 10.7150/ijbs.39123. PMID: 32015683; PMCID: PMC6990900.	32015683
				BCYRN1	miR‑149	PKM2	Associated with cancer cell proliferation and migration	Lang N, Wang C, Zhao J, Shi F, Wu T, Cao H. Long non‑coding RNA BCYRN1 promotes glycolysis and tumor progression by regulating the miR‑149/PKM2 axis in non‑small‑cell lung cancer. Mol Med Rep. 2020 Mar;21(3):1509-1516. doi: 10.3892/mmr.2020.10944. Epub 2020 Jan 16. PMID: 32016455; PMCID: PMC7003037.	32016455
				LINC00504	-------	-------	Implicated in tumor growth and metastasis	Ma HP, Wang LX, Li W, Guo HH, Wu Y, Li XY. Upregulation of LINC00504 is associated with aggressive progression and poor prognosis in non-small cell lung cancer. Eur Rev Med Pharmacol Sci. 2020 Jan;24(2):699-703. doi: 10.26355/eurrev_202001_20047. PMID: 32016971.	32016971
				HANR	miRNA-140-5p	-------	Promotes cancer progression	Li SJ, Wu YX, Liang YH, Gao Y, Wu AB, Zheng HY, Yang ZX. LncRNA HANR aggravates the progression of non-small cell lung cancer via mediating miRNA-140-5p. Eur Rev Med Pharmacol Sci. 2020 Jan;24(2):704-711. doi: 10.26355/eurrev_202001_20049. PMID: 32016972.	32016972
				LINC00273	mir200a-3p	TGFβ	Impacts RNA processing and stability	Sarkar A, Rahaman A, Biswas I, Mukherjee G, Chatterjee S, Bhattacharjee S, Mandal DP. TGFβ mediated LINC00273 upregulation sponges mir200a-3p and promotes invasion and metastasis by activating ZEB1. J Cell Physiol. 2020 Oct;235(10):7159-7172. doi: 10.1002/jcp.29614. Epub 2020 Feb 4. PMID: 32017082.	32017082
				upregulated: FEZF1-AS1, LINC01214, LINC00673, PCAT6, NUTM2A-AS1, LINC01929; downregulated: PCAT19, FENDRR, SVIL-AS1, LANCL1-AS1, ADAMTS9-AS2 and LINC00968	-------	-------	Promotes cancer cell proliferation, invasion, and metastasis	Acha-Sagredo A, Uko B, Pantazi P, Bediaga NG, Moschandrea C, Rainbow L, Marcus MW, Davies MPA, Field JK, Liloglou T. Long non-coding RNA dysregulation is a frequent event in non-small cell lung carcinoma pathogenesis. Br J Cancer. 2020 Mar;122(7):1050-1058. doi: 10.1038/s41416-020-0742-9. Epub 2020 Feb 5. PMID: 32020063; PMCID: PMC7109049.	32020063
				GAS5	miR‑21	PTEN/Akt axis	Oncogenic, promotes cell invasion	Chen L, Ren P, Zhang Y, Gong B, Yu D, Sun X. Long non‑coding RNA GAS5 increases the radiosensitivity of A549 cells through interaction with the miR‑21/PTEN/Akt axis. Oncol Rep. 2020 Mar;43(3):897-907. doi: 10.3892/or.2020.7467. Epub 2020 Jan 15. PMID: 32020207; PMCID: PMC7041238.	32020207
				lncRNA HOXB-AS3	-------	-------	Implicated in various aspects of cancer progression	Jiang W, Kai J, Li D, Wei Z, Wang Y, Wang W. lncRNA HOXB-AS3 exacerbates proliferation, migration, and invasion of lung cancer via activating the PI3K-AKT pathway. J Cell Physiol. 2020 Oct;235(10):7194-7203. doi: 10.1002/jcp.29618. Epub 2020 Feb 10. PMID: 32039488.	32039488
				F630028O10Rik	miR-223-3p	-------	Functions as a tumor suppressor	Qin L, Zhong M, Adah D, Qin L, Chen X, Ma C, Fu Q, Zhu X, Li Z, Wang N, Chen Y. A novel tumour suppressor lncRNA F630028O10Rik inhibits lung cancer angiogenesis by regulating miR-223-3p. J Cell Mol Med. 2020 Mar;24(6):3549-3559. doi: 10.1111/jcmm.15044. Epub 2020 Feb 13. PMID: 32052546; PMCID: PMC7131933.	32052546
				TMPO-AS1	miR-383-5p	-------	Associated with cancer progression	Mu X, Wu H, Liu J, Hu X, Wu H, Chen L, Liu W, Luo S, Zhao Y. Long noncoding RNA TMPO-AS1 promotes lung adenocarcinoma progression and is negatively regulated by miR-383-5p. Biomed Pharmacother. 2020 May;125:109989. doi: 10.1016/j.biopha.2020.109989. Epub 2020 Feb 13. PMID: 32062549.	32062549
				HSPC324	-------	-------	involved in cancer progression	Jafarzadeh M, Tavallaie M, Soltani BM, Hajipoor S, Hosseini SM. LncRNA HSPC324 plays role in lung development and tumorigenesis. Genomics. 2020 May;112(3):2615-2622. doi: 10.1016/j.ygeno.2020.02.012. Epub 2020 Feb 14. PMID: 32068121.	32068121
				lncRNA-ATB	miR-141-3p	-------	Contributes to cancer progression	Lu G, Zhang Y. Long non-coding RNA ATB promotes human non-small cell lung cancer proliferation and metastasis by suppressing miR-141-3p. PLoS One. 2020 Feb 24;15(2):e0229118. doi: 10.1371/journal.pone.0229118. PMID: 32092085; PMCID: PMC7039450.	32092085
				Linc00511	-------	-------	Promotes cancer progression	Jiang L, Xie X, Bi R, Ding F, Mei J. Knockdown of Linc00511 inhibits TGF-β-induced cell migration and invasion by suppressing epithelial-mesenchymal transition and down-regulating MMPs expression. Biomed Pharmacother. 2020 May;125:109049. doi: 10.1016/j.biopha.2019.109049. Epub 2020 Feb 25. PMID: 32092827.	32092827
				TRERNA1	-------	FOXL1	Enhances cancer progression	Luo DB, Lv HB, Sun XH, Wang Y, Chu JH, Salai AL. LncRNA TRERNA1 promotes malignant progression of NSCLC through targeting FOXL1. Eur Rev Med Pharmacol Sci. 2020 Feb;24(3):1233-1242. doi: 10.26355/eurrev_202002_20176. PMID: 32096153.	32096153
				MRPL23-AS1	-------	-------	Involved in cancer progression	Chen CW, Fu M, Du ZH, Zhao F, Yang WW, Xu LH, Li SL, Ge XY. Long Noncoding RNA MRPL23-AS1 Promotes Adenoid Cystic Carcinoma Lung Metastasis. Cancer Res. 2020 Jun 1;80(11):2273-2285. doi: 10.1158/0008-5472.CAN-19-0819. Epub 2020 Feb 25. PMID: 32098781.	32098781
				LncRNA AK036396	-------	-------	Regulates cancer cell proliferation and invasion	Tian X, Zheng Y, Yin K, Ma J, Tian J, Zhang Y, Mao L, Xu H, Wang S. LncRNA AK036396 Inhibits Maturation and Accelerates Immunosuppression of Polymorphonuclear Myeloid-Derived Suppressor Cells by Enhancing the Stability of Ficolin B. Cancer Immunol Res. 2020 Apr;8(4):565-577. doi: 10.1158/2326-6066.CIR-19-0595. Epub 2020 Feb 26. PMID: 32102837.	32102837
				LINC00461	miR-30a-5p	ZEB2	Act as a regulatory axis in cancer progression	Li X, Liu J, Liu M, Xia C, Zhao Q. The Lnc LINC00461/miR-30a-5p facilitates progression and malignancy in non-small cell lung cancer via regulating ZEB2. Cell Cycle. 2020 Apr;19(7):825-836. doi: 10.1080/15384101.2020.1731946. Epub 2020 Feb 27. Retraction in: Cell Cycle. 2023 Mar-Mar;22(6):736. PMID: 32106756; PMCID: PMC7145333.	32106756
				LncRNA MALAT-1	miR-539-3p and miR-485-3p	BMPR2	Role in cancer cell proliferation and survival	Mou X, Wang J, Wang L, Wang S. Correlation Between Single Nucleotide Polymorphisms of the rs664589 Locus in the Long-Chain Noncoding RNA Lung Adenocarcinoma Metastasis-Associated Gene 1, Hypertension, and Its Mechanism. Genet Test Mol Biomarkers. 2020 Mar;24(3):120-130. doi: 10.1089/gtmb.2019.0193. Epub 2020 Feb 28. PMID: 32109146.	32109146
				MACC1-AS1	-------	-------	Plays a role in cancer progression	Mao W, Li T. LncRNA MACC1-AS1 Promotes Lung Adenocarcinoma Cell Proliferation by Downregulating PTEN. Cancer Biother Radiopharm. 2020 May;35(4):313-318. doi: 10.1089/cbr.2019.3020. Epub 2020 Feb 28. PMID: 32109147.	32109147
				PCAT1	miR-129	ABCB1	Act as a regulatory axis in cancer progression	Tian R, Zhang C, Xiong F, Chen H. PCAT1/miR-129/ABCB1 axis confers chemoresistance in non-small cell lung cancer. Front Biosci (Landmark Ed). 2020 Mar 1;25(5):948-960. doi: 10.2741/4842. PMID: 32114419.	32114419
				MIR155HG	miR-128-5p	BRD4	Act as a regulatory axis in cancer progression	J. Song, Q. Wang, L. Zong, LncRNA MIR155HG contributes to smoke-related chronic obstructive pulmonary disease by targeting miR-128-5p/BRD4 axis, Biosci. Rep. 40 (2020), BSR20192567, https://doi.org/10.1042/BSR20192567.	32129458
				LINC00152	-------	-------	Regulates gene expression under hypoxia	Yu H, Li SB. Role of LINC00152 in non-small cell lung cancer. J Zhejiang Univ Sci B. 2020 Mar.;21(3):179-191. doi: 10.1631/jzus.B1900312. PMID: 32133796; PMCID: PMC7086013.	32133796
				LncRNA MAGI2-AS3	miR-25	-------	Modulatory role in cancer progression	Sui Y, Chi W, Feng L, Jiang J. LncRNA MAGI2-AS3 is downregulated in non-small cell lung cancer and may be a sponge of miR-25. BMC Pulm Med. 2020 Mar 5;20(1):59. doi: 10.1186/s12890-020-1064-7. PMID: 32138716; PMCID: PMC7059274.	32138716
				NONHSAT112228.2	miR-509-3-5p	-------	Regulates multiple oncogenic and tumor suppressor genes and pathways	Liang JJ, Wang JY, Zhang TJ, An GS, Ni JH, Li SY, Jia HT. MiR-509-3-5p-NONHSAT112228.2 Axis Regulates p21 and Suppresses Proliferation and Migration of Lung Cancer Cells. Curr Top Med Chem. 2020;20(10):835-846. doi: 10.2174/1568026620666200306102713. PMID: 32141418.	32141418
				ASB16-AS1	-------	-------	Modulates cancer progression	Tan LJ, Liu JT, Yang M, Ju T, Zhang YS. LncRNA ASB16-AS1 promotes proliferation and inhibits apoptosis of non small cell lung cancer cells by activating the Wnt/β catenin signaling pathway. Eur Rev Med Pharmacol Sci. 2020 Feb;24(4):1870-1876. doi: 10.26355/eurrev_202002_20365. Retraction in: Eur Rev Med Pharmacol Sci. 2021 Feb;25(4):1766. PMID: 32141556.	32141556
				SNHG5	miR-132	PTEN	Influences cell migration and differentiation	Q. Shen, J. Zheng, X. Wang, W. Hu, Y. Jiang, Y. Jiang, LncRNA SNHG5 regulates cell apoptosis and inflammation by miR-132/PTEN axis in COPD, Biomed. Pharmacother. 126 (2020), 110016, https://doi.org/10.1016/j.biopha.2020.110016	32145584
				SNHG6	miR-101-3p	-------	Promotes cancer progression and metastasis	Li K, Jiang Y, Xiang X, Gong Q, Zhou C, Zhang L, Ma Q, Zhuang L. Long non-coding RNA SNHG6 promotes the growth and invasion of non-small cell lung cancer by downregulating miR-101-3p. Thorac Cancer. 2020 May;11(5):1180-1190. doi: 10.1111/1759-7714.13371. Epub 2020 Mar 9. PMID: 32147945; PMCID: PMC7180593.	32147945
				CLDN10-AS1, SFTA1P, SRGAP3-AS2, and ADAMTS9-AS2	-------	DLGAP5, MCM7, RACGAP1, and RRM2	Acts as a tumor suppressor in various cancers	Jin D, Song Y, Chen Y, Zhang P. Identification of Three lncRNAs as Potential Predictive Biomarkers of Lung Adenocarcinoma. Biomed Res Int. 2020 Feb 19;2020:7573689. doi: 10.1155/2020/7573689. PMID: 32149133; PMCID: PMC7053454.	32149133
				SNHG14	miR-206	G6PD	Involved in tumor progression and invasion	Zhao L, Zhang X, Shi Y, Teng T. LncRNA SNHG14 contributes to the progression of NSCLC through miR-206/G6PD pathway. Thorac Cancer. 2020 May;11(5):1202-1210. doi: 10.1111/1759-7714.13374. Epub 2020 Mar 9. PMID: 32153123; PMCID: PMC7180566.	32153123
				ZXF1	miR-634-GRB2	-------	Promotes cancer progression	Ren X, Xu N, Zhang Y, Wang T. Downregulation of long non-coding RNA ZXF1 restricts cell survival by targeting miR-634-GRB2 in lung adenocarcinoma. Acta Biochim Pol. 2020 Mar 11;67(1):31-39. doi: 10.18388/abp.2020_2875. PMID: 32160453.	32160453
				LncRNA FTX	miR-200a-3p	-------	Contributes to cancer progression	Jin S, He J, Zhou Y, Wu D, Li J, Gao W. LncRNA FTX activates FOXA2 expression to inhibit non-small-cell lung cancer proliferation and metastasis. J Cell Mol Med. 2020 Apr;24(8):4839-4849. doi: 10.1111/jcmm.15163. Epub 2020 Mar 16. PMID: 32176463; PMCID: PMC7176842.	32176463
				MIR205HG	-------	-------	Enhances cancer cell migration and invasion	Chang Y, Xue X, Li C, Zhao W, Ma Y, Xu F, Wu Z, Dai Y, Li Y, Liu Y, Chen L. MIR205HG facilitates carcinogenesis of lung squamous cell carcinoma in vitro revealed by long noncoding RNA profiling. Acta Biochim Biophys Sin (Shanghai). 2020 Apr 20;52(4):371-381. doi: 10.1093/abbs/gmaa006. PMID: 32188965.	32188965
				FOXD3-AS1	miR-127-3p	MED28	Facilitates cancer progression	Zeng ZL, Zhu HK, He LF, Xu X, Xie A, Zheng EK, Ni JJ, Liu JT, Zhao GF. Highly expressed lncRNA FOXD3-AS1 promotes non-small cell lung cancer progression via regulating miR-127-3p/mediator complex subunit 28 axis. Eur Rev Med Pharmacol Sci. 2020 Mar;24(5):2525-2538. doi: 10.26355/eurrev_202003_20520. PMID: 32196603.	32196603
				DANCR	miR-214-5p/CIZ1 axis	-------	A collection of lncRNAs with unclear specific roles, potentially impacting lung cancer progression.	Chen YR, Wu YS, Wang WS, Zhang JS, Wu QG. Upregulation of lncRNA DANCR functions as an oncogenic role in non-small lung cancer by regulating miR-214-5p/CIZ1 axis. Eur Rev Med Pharmacol Sci. 2020 Mar;24(5):2539-2547. doi: 10.26355/eurrev_202003_20521. PMID: 32196604.	32196604
				Long non-coding RNA PVT1	miR-361-3p	SOX9 axis	Associated with cancer progression	Qi G, Li L. Long non-coding RNA PVT1 contributes to cell growth and metastasis in non-small-cell lung cancer by regulating miR-361-3p/SOX9 axis and activating Wnt/β-catenin signaling pathway. Biomed Pharmacother. 2020 Jun;126:110100. doi: 10.1016/j.biopha.2020.110100. Epub 2020 Mar 24. PMID: 32197208.	32197208
				lncRNA-SNHG7	miRNA-181	cbx7	Plays a role in cancer progression	Pei YF, He Y, Hu LZ, Zhou B, Xu HY, Liu XQ. The Crosstalk between lncRNA-SNHG7/miRNA-181/cbx7 Modulates Malignant Character in Lung Adenocarcinoma. Am J Pathol. 2020 Jun;190(6):1343-1354. doi: 10.1016/j.ajpath.2020.02.011. Epub 2020 Mar 20. PMID: 32201260.	32201260
				RNA PVT1	miR-145-5p	ITGB8	Act as a regulatory axis in cancer progression	Wei CM, Zhao XF, Qiu HB, Ming Z, Liu K, Yan J. The long non-coding RNA PVT1/miR-145-5p/ITGB8 axis regulates cell proliferation, apoptosis, migration and invasion in non-small cell lung cancer cells. Neoplasma. 2020 Jul;67(4):802-812. doi: 10.4149/neo_2020_190723N657. Epub 2020 Mar 24. PMID: 32202906.	32202906
				SNHG6	miR-490-3p	RSF1	Regulates Wnt signaling pathways	Dong Z, Liu H, Zhao G. Long Noncoding RNA SNHG6 Promotes Proliferation and Inhibits Apoptosis in Non-small Cell Lung Cancer Cells by Regulating miR-490-3p/RSF1 Axis. Cancer Biother Radiopharm. 2020 Jun;35(5):351-361. doi: 10.1089/cbr.2019.3120. Epub 2020 Mar 23. PMID: 32202941.	32202941
				PCAT1	-------	-------	Promotes cancer progression	Ghafouri-Fard S, Dashti S, Taheri M. PCAT1: An oncogenic lncRNA in diverse cancers and a putative therapeutic target. Exp Mol Pathol. 2020 Jun;114:104429. doi: 10.1016/j.yexmp.2020.104429. Epub 2020 Mar 24. PMID: 32220602.	32220602
				--------	miR-152	-------	Implicated in cancer progression	Li N, Hao W, Yang J, Guo Y, Guo Y, Du Y. Long non-coding RNA colon cancer-associated transcript-1 regulates tumor cell proliferation and invasion of non-small-cell lung cancer through suppressing miR-152. Geriatr Gerontol Int. 2020 Jun;20(6):629-636. doi: 10.1111/ggi.13914. Epub 2020 Mar 30. PMID: 32227563.	32227563
				LncRNA MIR17HG	miR-142-3p	-------	Facilitates cancer progression	Wei S, Liu J, Li X, Liu X. LncRNA MIR17HG inhibits non-small cell lung cancer by upregulating miR-142-3p to downregulate Bach-1. BMC Pulm Med. 2020 Mar 30;20(1):78. doi: 10.1186/s12890-020-1112-3. PMID: 32228546; PMCID: PMC7104535.	32228546
				FEZF1-AS1	-------	-------	Modulates cell proliferation and metastasis	Chen J, Yin R, Liu X. [Progress in Role of FEZF1-AS1 in Non-small Cell Lung Cancer]. Zhongguo Fei Ai Za Zhi. 2020 Apr 20;23(4):294-298. Chinese. doi: 10.3779/j.issn.1009-3419.2020.101.05. Epub 2020 Apr 1. PMID: 32228826; PMCID: PMC7210085.	32228826
				lncRNA SNHG11	miR-4436a	CTNNB1 ceRNA axis	Implicated in cancer progression	Liu S, Yang N, Wang L, Wei B, Chen J, Gao Y. lncRNA SNHG11 promotes lung cancer cell proliferation and migration via activation of Wnt/β-catenin signaling pathway. J Cell Physiol. 2020 Oct;235(10):7541-7553. doi: 10.1002/jcp.29656. Epub 2020 Apr 2. PMID: 32239719.	32239719
				LIMD1-AS1	-------	-------	Role in cancer progression	Pan J, Tang Y, Liu S, Li L, Yu B, Lu Y, Wang Y. LIMD1-AS1 suppressed non-small cell lung cancer progression through stabilizing LIMD1 mRNA via hnRNP U. Cancer Med. 2020 Jun;9(11):3829-3839. doi: 10.1002/cam4.2898. Epub 2020 Apr 2. PMID: 32239804; PMCID: PMC7286462.	32239804
				LIMD1-AS1	-------	LIMD1	Role in cancer progression	Pan J, Tang Y, Liu S, Li L, Yu B, Lu Y, Wang Y. LIMD1-AS1 suppressed non-small cell lung cancer progression through stabilizing LIMD1 mRNA via hnRNP U. Cancer Med. 2020 Jun;9(11):3829-3839. doi: 10.1002/cam4.2898. Epub 2020 Apr 2. PMID: 32239804; PMCID: PMC7286462.	32239804
				UFC1	-------	-------	Regulates cell proliferation and apoptosis	Zang X, Gu J, Zhang J, Shi H, Hou S, Xu X, Chen Y, Zhang Y, Mao F, Qian H, Zhu T, Xu W, Zhang X. Exosome-transmitted lncRNA UFC1 promotes non-small-cell lung cancer progression by EZH2-mediated epigenetic silencing of PTEN expression. Cell Death Dis. 2020 Apr 2;11(4):215. doi: 10.1038/s41419-020-2409-0. PMID: 32242003; PMCID: PMC7118073.	32242003
				HOTAIR	miR-34a-5p	-------	Contributes to cancer progression	Zheng F, Li J, Ma C, Tang X, Tang Q, Wu J, Chai X, Xie J, Yang XB, Hann SS. Novel regulation of miR-34a-5p and HOTAIR by the combination of berberine and gefitinib leading to inhibition of EMT in human lung cancer. J Cell Mol Med. 2020 May;24(10):5578-5592. doi: 10.1111/jcmm.15214. Epub 2020 Apr 5. PMID: 32248643; PMCID: PMC7214156.	32248643
				lncRNA UCA1	-------	-------	Involved in cancer metastasis	Zhou H, Shen Q, Fu J, Jiang F, Wang L, Wang Y. Analysis of lncRNA UCA1-related downstream pathways and molecules of cisplatin resistance in lung adenocarcinoma. J Clin Lab Anal. 2020 Aug;34(8):e23312. doi: 10.1002/jcla.23312. Epub 2020 Apr 6. PMID: 32249461; PMCID: PMC7439354.	32249461
				NEAT1 and Akt	-------	-------	Promotes cancer cell proliferation and metastasis	Zang F, Rao Y, Zhu X, Wu Z, Jiang H. Shikonin suppresses NEAT1 and Akt signaling in treating paclitaxel-resistant non-small cell of lung cancer. Mol Med. 2020 Apr 8;26(1):28. doi: 10.1186/s10020-020-00152-8. PMID: 32268876; PMCID: PMC7140387.	32268876
				AC026904.1	-------	TGF-β	Modulates TGF-β axis in cancer	Yao J, Lu X, Wang Y, Li J, Ni B. Long noncoding RNAs AC026904.1 is essential for TGF-β-induced migration and epithelial-mesenchymal transition through functioning as an enhancer of Slug in lung cancer cells. Environ Toxicol. 2020 Sep;35(9):942-951. doi: 10.1002/tox.22930. Epub 2020 Apr 9. PMID: 32270919.	32270919
				--------	miR-320a; miR-622	-------	Tumor-associated exosomal miRNA biomarkers	Wang N, Guo W, Song X, Liu L, Niu L, Song X, Xie L. Tumor-associated exosomal miRNA biomarkers to differentiate metastatic vs. nonmetastatic non-small cell lung cancer. Clin Chem Lab Med. 2020 Apr 8;58(9):1535-1545. doi: 10.1515/cclm-2019-1329. PMID: 32271158.	32271158
				DUXAP8	miR-498	TRIM44-mediated AKT/mTOR	Modulates ErbB2 signal in cancer progression	Ji X, Tao R, Sun LY, Xu XL, Ling W. Down-regulation of long non-coding RNA DUXAP8 suppresses proliferation, metastasis and EMT by modulating miR-498 through TRIM44-mediated AKT/mTOR pathway in non-small-cell lung cancer. Eur Rev Med Pharmacol Sci. 2020 Mar;24(6):3152-3165. doi: 10.26355/eurrev_202003_20682. PMID: 32271433.	32271433
				WDFY3-AS2	miR-491-5p	ZNF703	Upregulated in lung cancer	Ren P, Hong X, Chang L, Xing L, Zhang H. USF1-induced overexpression of long noncoding RNA WDFY3-AS2 promotes lung adenocarcinoma progression via targeting miR-491-5p/ZNF703 axis. Mol Carcinog. 2020 Aug;59(8):875-885. doi: 10.1002/mc.23181. Epub 2020 Apr 10. PMID: 32275336.	32275336
				LncRNAH19	miR-21	-------	anti-tumour and enhancing sensitivity to gefitinib and chemotherapy	Zhou Y, Zhang Y. Inhibition of LncRNAH19 has the effect of anti-tumour and enhancing sensitivity to Gefitinib and Chemotherapy in Non-small-cell lung cancer in vivo. J Cell Mol Med. 2020 May;24(10):5811-5816. doi: 10.1111/jcmm.15245. Epub 2020 Apr 13. PMID: 32281297; PMCID: PMC7214165.	32281297
				LINC00667	-------	-------	Regulates cancer-related pathways	Yang H, Yang W, Dai W, Ma Y, Zhang G. LINC00667 promotes the proliferation, migration, and pathological angiogenesis in non-small cell lung cancer through stabilizing VEGFA by EIF4A3. Cell Biol Int. 2020 Aug;44(8):1671-1680. doi: 10.1002/cbin.11361. Epub 2020 May 3. PMID: 32281700.	32281700
				LncRNA MALAT-1	miR-155	-------	Contributes to cancer progression	Foronjy R. Commentary on: The potency of lncRNA MALAT1/miR-155 in altering asthmatic Th1/Th2 balance by modulation of CTLA4. Biosci Rep. 2020 May 29;40(5):BSR20190768. doi: 10.1042/BSR20190768. PMID: 32292999; PMCID: PMC7199447.	32292999
				LINC00519	miR-450b-5p/miR-515-5p	YAP1	Promotes cancer progression	Ye P, Lv X, Aizemaiti R, Cheng J, Xia P, Di M. H3K27ac-activated LINC00519 promotes lung squamous cell carcinoma progression by targeting miR-450b-5p/miR-515-5p/YAP1 axis. Cell Prolif. 2020 May;53(5):e12797. doi: 10.1111/cpr.12797. Epub 2020 Apr 16. PMID: 32297697; PMCID: PMC7260072.	32297697
				DDX11-AS1	-------	-------	involved in cancer progression	Feng X, Yang S, Zhou S, Deng S, Xie Y. Long non-coding RNA DDX11-AS1 promotes non-small cell lung cancer development via regulating PI3K/AKT signalling. Clin Exp Pharmacol Physiol. 2020 Sep;47(9):1622-1631. doi: 10.1111/1440-1681.13325. Epub 2020 May 13. PMID: 32298476.	32298476
				LCTS5	-------	-------	Promotes cancer progression	Wang B, Wang Y, Ma D, Wang L, Yang M. Long noncoding RNA LCTS5 inhibits non-small cell lung cancer by interacting with INO80. Life Sci. 2020 Jul 15;253:117680. doi: 10.1016/j.lfs.2020.117680. Epub 2020 Apr 16. Retraction in: Life Sci. 2024 Jan 1;336:122307. PMID: 32305524.	32305524
				RSF1-IT2. RSF1-IT2	miR-129-5p	-------	Contributes to cancer progression	Wu XJ, Chen YY, Guo WW, Li T, Dong HB, Wang W, Xie M, Ma GL, Pei DS. HMGB1 regulates SNAI1 during NSCLC metastasis, both directly, through transcriptional activation, and indirectly, in a RSF1-IT2-dependent manner. Mol Oncol. 2020 Jun;14(6):1348-1364. doi: 10.1002/1878-0261.12691. Epub 2020 May 6. PMID: 32306523; PMCID: PMC7266277.	32306523
				AC020978	-------	-------	involved in cancer progression	Hua Q, Mi B, Xu F, Wen J, Zhao L, Liu J, Huang G. Hypoxia-induced lncRNA-AC020978 promotes proliferation and glycolytic metabolism of non-small cell lung cancer by regulating PKM2/HIF-1α axis. Theranostics. 2020 Mar 26;10(11):4762-4778. doi: 10.7150/thno.43839. PMID: 32308748; PMCID: PMC7163453.	32308748
				EZH2-PHACTR2-AS1	-------	-------	involved in cancer progression	Chu W, Zhang X, Qi L, Fu Y, Wang P, Zhao W, Du J, Zhang J, Zhan J, Wang Y, Zhu WG, Yu Y, Zhang H. The EZH2-PHACTR2-AS1-Ribosome Axis induces Genomic Instability and Promotes Growth and Metastasis in Breast Cancer. Cancer Res. 2020 Jul 1;80(13):2737-2750. doi: 10.1158/0008-5472.CAN-19-3326. Epub 2020 Apr 20. Erratum in: Cancer Res. 2022 Feb 15;82(4):735. PMID: 32312833.	32312833
				PRNCR1	microRNA‑944	HOXB5	Regulation of cell growth and apoptosis	Lin C, Zou Y, Li R, Liu D. Long non‑coding RNA PRNCR1 exerts oncogenic effects in tongue squamous cell carcinoma in vitro and in vivo by sponging microRNA‑944 and thereby increasing HOXB5 expression. Int J Mol Med. 2020 Jul;46(1):119-130. doi: 10.3892/ijmm.2020.4581. Epub 2020 Apr 16. Retraction in: Int J Mol Med. 2022 Oct;50(4): PMID: 32319550; PMCID: PMC7255465.	32319550
				SNHG10	miR-543	-------	Contributes to cancer progression	Zhang Z, Nong L, Chen ML, Gu XL, Zhao WW, Liu MH, Cheng WW. Long Noncoding RNA SNHG10 Sponges miR-543 to Upregulate Tumor Suppressive SIRT1 in Nonsmall Cell Lung Cancer. Cancer Biother Radiopharm. 2020 Dec;35(10):771-775. doi: 10.1089/cbr.2019.3334. Epub 2020 Apr 22. PMID: 32319822.	32319822
				TPTEP1	miR‑328‑5p	-------	Modulates cancer progression	Cao F, Wang Z, Feng Y, Zhu H, Yang M, Zhang S, Wang X. lncRNA TPTEP1 competitively sponges miR‑328‑5p to inhibit the proliferation of non‑small cell lung cancer cells. Oncol Rep. 2020 May;43(5):1606-1618. doi: 10.3892/or.2020.7522. Epub 2020 Feb 26. PMID: 32323798; PMCID: PMC7108057.	32323798
				CCAT1	microRNA‑218	BMI-1	Act as a regulatory axis in cancer progression	Zhao L, Wang L, Wang Y, Ma P. Long non‑coding RNA CCAT1 enhances human non‑small cell lung cancer growth through downregulation of microRNA‑218. Oncol Rep. 2020 Apr;43(4):1045-1052. doi: 10.3892/or.2020.7500. Epub 2020 Feb 12. PMID: 32323859; PMCID: PMC7057767.	32323859
				ZEB2-AS1	-------	-------	Promotes cancer progression	Chen T, Li J, Zhou MH, Xu LJ, Pan TC. IL-6 stimulates lncRNA ZEB2-AS1 to aggravate the progression of non-small cell lung cancer through activating STAT1. Eur Rev Med Pharmacol Sci. 2020 Apr;24(7):3734-3740. doi: 10.26355/eurrev_202004_20837. PMID: 32329850.	32329850
				FAS-AS1	miR-19a-5p	-------	Promotes cancer cell proliferation and migration	Yang CB, Xiao SW, Cheng SM, Zhang C. LncRNA FAS-AS1 inhibits the progression of non-small cell lung cancer through regulating miR-19a-5p. Eur Rev Med Pharmacol Sci. 2020 Apr;24(7):3775-3785. doi: 10.26355/eurrev_202004_20842. PMID: 32329854.	32329854
				PVT1	miR-146a –	-------	Implicated in cancer progression	Y. Wang, X. Lyu, X. Wu, L. Yu, K. Hu, Long non-coding RNA PVT1, a novel biomarker for chronic obstructive pulmonary disease progression surveillance and acute exacerbation prediction potentially through interaction with microRNA-146a, J. Clin. Lab. Anal. 34 (2020), e23346, https://doi.org/10.1002/ jcla.23346	32342557
				MIAT	miR-139-5p	MMP2	Act as a regulatory axis in cancer progression	Zeng F, Yu N, Han Y, Ainiwaer J. The long non-coding RNA MIAT/miR-139-5p/MMP2 axis regulates cell migration and invasion in non-small-cell lung cancer. J Biosci. 2020;45:51. PMID: 32345777.	32345777
				LncRNA WT1-AS	-------	TGF-β1	Implicated in cancer progression	Jiang X, Wang J, Fang L. LncRNA WT1-AS over-expression inhibits non-small cell lung cancer cell stemness by down-regulating TGF-β1. BMC Pulm Med. 2020 Apr 29;20(1):113. doi: 10.1186/s12890-020-1146-6. PMID: 32349718; PMCID: PMC7191710.	32349718
				LncRNA FEZF1-AS1	miR-34a	-------	Supports cancer cell proliferation and invasion	Huang S, Li C, Huang J, Luo P, Mo D, Wang H. LncRNA FEZF1-AS1 promotes non-small lung cancer cell migration and invasion through the up-regulation of NOTCH1 by serving as a sponge of miR-34a. BMC Pulm Med. 2020 Apr 29;20(1):110. doi: 10.1186/s12890-020-1154-6. PMID: 32349744; PMCID: PMC7191745.	32349744
				lncRNA SBF2-AS1	miR-362-3p	-------	Promotes cancer cell proliferation, invasion, and metastasis	Wang A, Wang J. E2F1-Induced Overexpression of Long Noncoding RNA SBF2-AS1 Promotes Non-Small-Cell Lung Cancer Metastasis Through Regulating miR-362-3p/GRB2 Axis. DNA Cell Biol. 2020 Jul;39(7):1290-1298. doi: 10.1089/dna.2020.5426. Epub 2020 May 4. PMID: 32364763.	32364763
				AWPPH	miRNA-204	CDK6	Promotes cancer progression	Wu D, Qin BY, Qi XG, Hong LL, Zhong HB, Huang JY. LncRNA AWPPH accelerates the progression of non-small cell lung cancer by sponging miRNA-204 to upregulate CDK6. Eur Rev Med Pharmacol Sci. 2020 Apr;24(8):4281-4287. doi: 10.26355/eurrev_202004_21008. PMID: 32373964.	32373964
				MSTRG.292666.16	-------	-------	Contributes to cancer progression	Deng Q, Fang Q, Xie B, Sun H, Bao Y, Zhou S. Exosomal long non-coding RNA MSTRG.292666.16 is associated with osimertinib (AZD9291) resistance in non-small cell lung cancer. Aging (Albany NY). 2020 May 6;12(9):8001-8015. doi: 10.18632/aging.103119. Epub 2020 May 6. PMID: 32375124; PMCID: PMC7244069.	32375124
				NEAT	miR-153-3p	-------	Promotes cancer cell proliferation and metastasis	Zhao L, Bi M, Zhang H, Shi M. Downregulation of NEAT1 Suppresses Cell Proliferation, Migration, and Invasion in NSCLC Via Sponging miR-153-3p. Cancer Biother Radiopharm. 2020 Jun;35(5):362-370. doi: 10.1089/cbr.2019.3119. Epub 2020 May 7. PMID: 32380843.	32380843
				LncRNA DSCAM-AS1	miR-577	HMGB1	Implicated in cancer progression	Qiu Z, Pan XX, You DY. LncRNA DSCAM-AS1 promotes non-small cell lung cancer progression via regulating miR-577/HMGB1 axis. Neoplasma. 2020 Jul;67(4):871-879. doi: 10.4149/neo_2020_190826N821. Epub 2020 May 6. PMID: 32386483.	32386483
				NONHSAT000264, FR075921, FR324124, linc-TRIM58, RP1-93H18.7, RP11-120 K9.2, RP11-134F2.2 and NONHSAG024980	-------	-------	Promotes cancer progression	Xie M, Lu X, Chen Q. Microarray expression profiling of long noncoding RNAs in the progesterone-treated lung cancer cells. J Gene Med. 2020 Oct;22(10):e3215. doi: 10.1002/jgm.3215. Epub 2020 May 28. PMID: 32391956.	32391956
				HOTAIR	-------	-------	Associated with cancer cell proliferation and invasion	Ren MM, Xu S, Wei YB, Yang JJ, Yang YN, Sun SS, Li YJ, Wang PY, Xie SY. Roles of HOTAIR in lung cancer susceptibility and prognosis. Mol Genet Genomic Med. 2020 Jul;8(7):e1299. doi: 10.1002/mgg3.1299. Epub 2020 May 11. PMID: 32394637; PMCID: PMC7336741.	32394637
				lncRNA KTN1-AS1	miR-23b	DEPDC1	Implicated in multiple cancer types	Liu C, Li X, Hao Y, Wang F, Cheng Z, Geng H, Geng D. STAT1-induced upregulation of lncRNA KTN1-AS1 predicts poor prognosis and facilitates non-small cell lung cancer progression via miR-23b/DEPDC1 axis. Aging (Albany NY). 2020 May 12;12(9):8680-8701. doi: 10.18632/aging.103191. Epub 2020 May 12. PMID: 32396871; PMCID: PMC7244022.	32396871
				MACC1-AS1	-------	UPF1/LATS1/2 axis	modulated cell proliferation and cancer progression	Wang X, Yu X, Wei W, Liu Y. Long noncoding RNA MACC1-AS1 promotes the stemness of nonsmall cell lung cancer cells through promoting UPF1-mediated destabilization of LATS1/2. Environ Toxicol. 2020 Sep;35(9):998-1006. doi: 10.1002/tox.22936. Epub 2020 May 13. PMID: 32401390.	32401390
				STAT1	miR-516b	KIF4A	Promotes cancer progression by regulating gene expression	Yang Y, Wu J, Zhou H, Liu W, Wang J, Zhang Q. STAT1-induced upregulation of lncRNA LINC01123 predicts poor prognosis and promotes the progression of endometrial cancer through miR-516b/KIF4A. Cell Cycle. 2020 Jun;19(12):1502-1516. doi: 10.1080/15384101.2020.1757936. Epub 2020 May 13. Retraction in: Cell Cycle. 2023 May;22(9):1158. PMID: 32401659; PMCID: PMC7469438.	32401659
				LINC00665	miR-138-5p	E2F3	Promotes cancer progression	Wang H, Wang L, Zhang S, Xu Z, Zhang G. Downregulation of LINC00665 confers decreased cell proliferation and invasion via the miR-138-5p/E2F3 signaling pathway in NSCLC. Biomed Pharmacother. 2020 Jul;127:110214. doi: 10.1016/j.biopha.2020.110214. Epub 2020 May 11. PMID: 32403047.	32403047
				LINC00691	-------	-------	Implicated in cancer cell proliferation and invasion	Xie Y, Hu X. Increased levels of long noncoding RNA LINC00691 correlate with poor prognosis in non-small-cell lung cancer patients. J Clin Lab Anal. 2020 Aug;34(8):e23357. doi: 10.1002/jcla.23357. Epub 2020 May 18. PMID: 32420681; PMCID: PMC7439350.	32420681
				LncRNA-KAT7	miR-10a	-------	Contributes to cancer progression	Gao Y, Zhao H, Mu L. LncRNA-KAT7 Negatively Regulates miR-10a Through an Epigenetic Pathway to Participate in Nonsmall Cell Lung Cancer. Cancer Biother Radiopharm. 2021 Jun;36(5):441-445. doi: 10.1089/cbr.2019.3228. Epub 2020 May 18. PMID: 32423237.	32423237
				linc00665	-------	-------	Promotes cancer cell growth and invasion	Cong Z, Diao Y, Li X, Jiang Z, Xu Y, Zhou H, Qiang Y, Wu H, Shen Y. Long non-coding RNA linc00665 interacts with YB-1 and promotes angiogenesis in lung adenocarcinoma. Biochem Biophys Res Commun. 2020 Jun 25;527(2):545-552. doi: 10.1016/j.bbrc.2020.04.108. Epub 2020 May 15. PMID: 32423800.	32423800
				NEAT1	miR-376b-3p	SULF1	Involved in various cancer-related processes	Chen LM, Niu YD, Xiao M, Li XJ, Lin H. LncRNA NEAT1 regulated cell proliferation, invasion, migration and apoptosis by targeting has-miR-376b-3p/SULF1 axis in non-small cell lung cancer. Eur Rev Med Pharmacol Sci. 2020 May;24(9):4810-4821. doi: 10.26355/eurrev_202005_21170. PMID: 32432744.	32432744
				MIR155HG	miR-155-3p and miR-155-5p	TP53INP1	Act as a regulatory axis in cancer progression	Ren XY, Han YD, Lin Q. Long non-coding RNA MIR155HG knockdown suppresses cell proliferation, migration and invasion in NSCLC by upregulating TP53INP1 directly targeted by miR-155-3p and miR-155-5p. Eur Rev Med Pharmacol Sci. 2020 May;24(9):4822-4835. doi: 10.26355/eurrev_202005_21171. PMID: 32432745.	32432745
				GAS5	miR-216b	-------	Involved in cell growth and differentiation	Li Y, Guo XB, Wei YH. LncRNA GAS5 affects epithelial-mesenchymal transition and invasion of breast cancer cells by regulating miR-216b. Eur Rev Med Pharmacol Sci. 2020 May;24(9):4873-4881. doi: 10.26355/eurrev_202005_21176. PMID: 32432750.	32432750
				LncRNA H19	-------	-------	Promotes cancer progression	Chen C, Liu WR, Zhang B, Zhang LM, Li CG, Liu C, Zhang H, Huo YS, Ma YC, Tian PF, Qi Q, Li JJ, Tang Z, Zhang ZF, Giaccone G, Yue DS, Wang CL. LncRNA H19 downregulation confers erlotinib resistance through upregulation of PKM2 and phosphorylation of AKT in EGFR-mutant lung cancers. Cancer Lett. 2020 Aug 28;486:58-70. doi: 10.1016/j.canlet.2020.05.009. Epub 2020 May 18. PMID: 32439420.	32439420
				SNHG20	miR-2467-3p	E2F3	Modulates cancer progression	Chen H, Tan X, Ding Y. Knockdown SNHG20 Suppresses Nonsmall Cell Lung Cancer Development by Repressing Proliferation, Migration and Invasion, and Inducing Apoptosis by Regulating miR-2467-3p/E2F3. Cancer Biother Radiopharm. 2021 May;36(4):360-370. doi: 10.1089/cbr.2019.3430. Epub 2020 May 25. PMID: 32456448.	32456448
				LncRNA BRCAT54	-------	RPS9	Promotes cancer progression	Yang W, Qian Y, Gao K, Zheng W, Wu G, He Q, Chen Q, Song Y, Wang L, Wang Y, Gu P, Chen B, Zhai R. LncRNA BRCAT54 inhibits the tumorigenesis of non-small cell lung cancer by binding to RPS9 to transcriptionally regulate JAK-STAT and calcium pathway genes. Carcinogenesis. 2021 Feb 11;42(1):80-92. doi: 10.1093/carcin/bgaa051. PMID: 32459848.	32459848
				LINC00520	miR-125b-5p	EIF5A2 axis	Implicated in cancer progression	Luan W, Ding Y, Yuan H, Ma S, Ruan H, Wang J, Lu F, Bu X. Long non-coding RNA LINC00520 promotes the proliferation and metastasis of malignant melanoma by inducing the miR-125b-5p/EIF5A2 axis. J Exp Clin Cancer Res. 2020 May 28;39(1):96. doi: 10.1186/s13046-020-01599-7. PMID: 32466797; PMCID: PMC7254730.	32466797
				--------	miR-17-92	-------	Implicated in cancer progression	Yang C, Jia X, Zhou J, Sun Q, Ma Z. The MiR-17-92 Gene Cluster is a Blood-Based Marker for Cancer Detection in Non-Small-Cell Lung Cancer. Am J Med Sci. 2020 Sep;360(3):248-260. doi: 10.1016/j.amjms.2020.05.004. Epub 2020 May 11. PMID: 32466856; PMCID: PMC7211762.	32466856
				MALAT1	-------	-------	Enhances cancer progression	Hu D, Zhang B, Yu M, Shi W, Zhang L. Identification of prognostic biomarkers and drug target prediction for colon cancer according to a competitive endogenous RNA network. Mol Med Rep. 2020 Aug;22(2):620-632. doi: 10.3892/mmr.2020.11171. Epub 2020 May 22. PMID: 32468035; PMCID: PMC7339803.	32468035
				lncRNA PSMG3-AS1	miR-449b-5p	-------	Contributes to cancer progression	Yue N, Ye M, Zhang R, Guo Y. MiR-449b-5p targets lncRNA PSMG3-AS1 to suppress cancer cell proliferation in lung adenocarcinoma. BMC Pulm Med. 2020 May 29;20(1):152. doi: 10.1186/s12890-020-01189-5. PMID: 32471413; PMCID: PMC7260832.	32471413
				LncRNA MALAT-1	-------	-------	Promotes cancer progression	Jayasuriya R, Dhamodharan U, Karan AN, Anandharaj A, Rajesh K, Ramkumar KM. Role of Nrf2 in MALAT1/ HIF-1α loop on the regulation of angiogenesis in diabetic foot ulcer. Free Radic Biol Med. 2020 Aug 20;156:168-175. doi: 10.1016/j.freeradbiomed.2020.05.018. Epub 2020 May 27. PMID: 32473205.	32473205
				LncRNA WTAPP1, lncRNA HAND2-AS1	-------	-------	May modulate cancer-related pathways	Zhang L, Jin C, Yang G, Wang B, Hua P, Zhang Y. LncRNA WTAPP1 promotes cancer cell invasion and migration in NSCLC by downregulating lncRNA HAND2-AS1. BMC Pulm Med. 2020 May 30;20(1):153. doi: 10.1186/s12890-020-01180-0. PMID: 32473628; PMCID: PMC7260856.	32473628
				LINC00173.v1	miR-511-5p	-------	Associated with cancer progression	Chen J, Liu A, Wang Z, Wang B, Chai X, Lu W, Cao T, Li R, Wu M, Lu Z, Pang W, Xiao L, Chen X, Zheng Y, Chen Q, Zeng J, Li J, Zhang X, Ren D, Huang Y. LINC00173.v1 promotes angiogenesis and progression of lung squamous cell carcinoma by sponging miR-511-5p to regulate VEGFA expression. Mol Cancer. 2020 May 30;19(1):98. doi: 10.1186/s12943-020-01217-2. PMID: 32473645; PMCID: PMC7260858.	32473645
				HAGLROS	-------	-------	Role in cancer progression	Chen Y, Shen T, Ding X, Cheng L, Sheng L, Du X. HAGLROS is overexpressed and promotes non-small cell lung cancer migration and invasion. Jpn J Clin Oncol. 2020 Sep 5;50(9):1058-1067. doi: 10.1093/jjco/hyaa075. PMID: 32484214.	32484214
				NORAD	-------	-------	Roles in cancer progression	Wu Y, Shen QW, Niu YX, Chen XY, Liu HW, Shen XY. LncNORAD interference inhibits tumor growth and lung cancer cell proliferation, invasion and migration by down-regulating CXCR4 to suppress RhoA/ROCK signaling pathway. Eur Rev Med Pharmacol Sci. 2020 May;24(10):5446-5455. doi: 10.26355/eurrev_202005_21329. PMID: 32495879.	32495879
				DElncRNAs	-------	-------	Implicated in cancer progression	Liu JH, Xu YM, Yan J. An 11-lncRNA risk scoring model predicts prognosis of lung squamous cell carcinoma. Eur Rev Med Pharmacol Sci. 2020 May;24(10):5456-5464. doi: 10.26355/eurrev_202005_21330. PMID: 32495880.	32495880
				LncRNA NNT-AS1	miR-22	FOXM1	Associated with cancer progression	Ma J, Qi G, Li L. LncRNA NNT-AS1 promotes lung squamous cell carcinoma progression by regulating the miR-22/FOXM1 axis. Cell Mol Biol Lett. 2020 May 29;25:34. doi: 10.1186/s11658-020-00227-8. PMID: 32514270; PMCID: PMC7257167.	32514270
				ZFAS1	miR-1271-5p	FRS2	Regulates cancer cell proliferation and invasion	Fan G, Jiao J, Shen F, Chu F. Upregulation of lncRNA ZFAS1 promotes lung adenocarcinoma progression by sponging miR-1271-5p and upregulating FRS2. Thorac Cancer. 2020 Aug;11(8):2178-2187. doi: 10.1111/1759-7714.13525. Epub 2020 Jun 8. PMID: 32515146; PMCID: PMC7396366.	32515146
				lncRNA ZXF1	-------	-------	Promotes cancer progression	Yu T, Bai W, Su Y, Wang Y, Wang M, Ling C. Enhanced expression of lncRNA ZXF1 promotes cisplatin resistance in lung cancer cell via MAPK axis. Exp Mol Pathol. 2020 Oct;116:104484. doi: 10.1016/j.yexmp.2020.104484. Epub 2020 Jun 10. PMID: 32533982.	32533982
				FGD5-AS1	miR-140-5p	WEE1	Promotes cancer progression	Fu J, Cai H, Wu Y, Fang S, Wang D. Elevation of FGD5-AS1 contributes to cell progression by improving cisplatin resistance against non-small cell lung cancer cells through regulating miR-140-5p/WEE1 axis. Gene. 2020 Sep 10;755:144886. doi: 10.1016/j.gene.2020.144886. Epub 2020 Jun 10. PMID: 32534055.	32534055
				MINCR	miR-708-5p	Wnt/β-catenin	Promotes cancer progression	Yu Y, Chang Z, Han C, Zhuang L, Zhou C, Qi X, Peng Z. Long non-coding RNA MINCR aggravates colon cancer via regulating miR-708-5p-mediated Wnt/β-catenin pathway. Biomed Pharmacother. 2020 Sep;129:110292. doi: 10.1016/j.biopha.2020.110292. Epub 2020 Jun 11. PMID: 32535381.	32535381
				MALAT1	-------	-------	Involved in cancer metastasis	Sun Z, Liu J, Liu J. The expression of lncRNA-MALAT1 in breast cancer patients and its influences on prognosis. Cell Mol Biol (Noisy-le-grand). 2020 Jun 5;66(3):72-78. PMID: 32538750.	32538750
				LINC00648	-------	-------	Promotes cancer progression	Zhao L, Gao M, Zhao X. Verification of expression of LINC00648 in the serum of lung cancer patients by TCGA database. Cell Mol Biol (Noisy-le-grand). 2020 Jun 5;66(3):101-108. PMID: 32538754.	32538754
				SNHG11	miR-485-5p	BSG	Act as a regulatory axis in cancer progression	Cheng R, Lu X, Xu C, Zhang F, Zhang G. SNHG11 contributes to NSCLC cell growth and migration by targeting miR-485-5p/BSG axis. Biomed Pharmacother. 2020 Aug;128:110324. doi: 10.1016/j.biopha.2020.110324. Epub 2020 Jun 13. Erratum in: Biomed Pharmacother. 2020 Dec;132:110951. PMID: 32544782.	32544782
				LncRNA LINC01305	-------	-------	Known to be implicated in various cancers	Yan F, Liu SW, Li XY, Li CC, Wu Y. Silencing LncRNA LINC01305 inhibits epithelial mesenchymal transition in lung cancer cells by regulating TNXB-mediated PI3K/Akt signaling pathway. J Biol Regul Homeost Agents. 2020 Mar-Apr;34(2):499-508. doi: 10.23812/20-73-A-33. PMID: 32549529.	32549529
				MIAT	miR-128-3p	PELI3	Mediates non-small cell Lung cancer development	Li F, Li H, Li S, Lv B, Shi J, Yan H, Zhang H, He Y. Long Non-coding RNA MIAT Mediates Non-small Cell Lung Cancer Development Through Regulating the miR-128-3p/PELI3 Axis. Biochem Genet. 2020 Dec;58(6):867-882. doi: 10.1007/s10528-020-09979-6. Epub 2020 Jun 16. PMID: 32556677.	32556677
				LINC01133	-------	-------	Promotes cancer progression	Li Z, Xu D, Chen X, Li S, Chan MTV, Wu WKK. LINC01133: an emerging tumor-associated long non-coding RNA in tumor and osteosarcoma. Environ Sci Pollut Res Int. 2020 Sep;27(26):32467-32473. doi: 10.1007/s11356-020-09631-1. Epub 2020 Jun 19. PMID: 32556990.	32556990
				HCG18	miR-34a-5p	HMMR	Implicated in various cancer types	Li W, Pan T, Jiang W, Zhao H. HCG18/miR-34a-5p/HMMR axis accelerates the progression of lung adenocarcinoma. Biomed Pharmacother. 2020 Sep;129:110217. doi: 10.1016/j.biopha.2020.110217. Epub 2020 Jun 16. PMID: 32559619.	32559619
				ZFPM2-AS1	miR-515	HOXA1/Wnt/β-Catenin Axis	Potential roles in tumorigenesis	Lyv X, Wu F, Zhang H, Lu J, Wang L, Ma Y. Long Noncoding RNA ZFPM2-AS1 Knockdown Restrains the Development of Retinoblastoma by Modulating the MicroRNA-515/HOXA1/Wnt/β-Catenin Axis. Invest Ophthalmol Vis Sci. 2020 Jun 3;61(6):41. doi: 10.1167/iovs.61.6.41. PMID: 32561925; PMCID: PMC7415309.	32561925
				Linc00703	-------	CyclinD1/CDK4	Implicated in cancer cell proliferation and migration	Sun HB, Han XL, Zhong M, Yu DJ. Linc00703 suppresses non-small cell lung cancer progression by modulating CyclinD1/CDK4 expression. Eur Rev Med Pharmacol Sci. 2020 Jun;24(11):6131-6138. doi: 10.26355/eurrev_202006_21508. PMID: 32572878.	32572878
				lincNMR	-------	YBX1 - RRM2	Contributes to cancer progression	Gandhi M, Groß M, Holler JM, Coggins SA, Patil N, Leupold JH, Munschauer M, Schenone M, Hartigan CR, Allgayer H, Kim B, Diederichs S. The lncRNA lincNMR regulates nucleotide metabolism via a YBX1 - RRM2 axis in cancer. Nat Commun. 2020 Jun 25;11(1):3214. doi: 10.1038/s41467-020-17007-9. PMID: 32587247; PMCID: PMC7316977.	32587247
				lncRNA SNHG6	miR-485-3p	VPS45	Regulates cancer cell proliferation, invasion, and migration	Gao N, Ye B. SPI1-induced upregulation of lncRNA SNHG6 promotes non-small cell lung cancer via miR-485-3p/VPS45 axis. Biomed Pharmacother. 2020 Sep;129:110239. doi: 10.1016/j.biopha.2020.110239. Epub 2020 Jun 23. PMID: 32590190.	32590190
				AC092794.1, AL034397.3, AC069023.1, AP000695.1, AC091057.1, HLA-DQB1-AS1, and HSPC324	-------	-------	Implicated in cancer progression	Jin D, Song Y, Chen Y, Zhang P. Identification of a Seven-lncRNA Immune Risk Signature and Construction of a Predictive Nomogram for Lung Adenocarcinoma. Biomed Res Int. 2020 May 21;2020:7929132. doi: 10.1155/2020/7929132. PMID: 32596372; PMCID: PMC7273488.	32596372
				LncRNA ELF3-AS1	miR-212	-------	Modulates cancer progression	Zhang Z, Nong L, Chen ML, Gu XL, Zhao WW, Liu MH, Cheng WW. LncRNA ELF3-AS1 Promotes Non-Small Cell Lung Cancer Cell Invasion and Migration by Downregulating miR-212. Cancer Biother Radiopharm. 2022 Mar;37(2):119-124. doi: 10.1089/cbr.2019.3506. Epub 2020 Jun 27. PMID: 32598181.	32598181
				ZEB2-AS1	-------	-------	Implicated in cancer progression	Xu H, Yu B, Shen W, Jin C, Wang L, Xi Y. Over-expression of long non-coding RNA ZEB2-AS1 may predict poor prognosis and promote the migration, invasion, and epithelial-mesenchymal transition of tumor cells in non-small cell lung cancer. Int J Biol Markers. 2020 Sep;35(3):29-35. doi: 10.1177/1724600820938385. Epub 2020 Jul 2. PMID: 32611283.	32611283
				POU3F3	miR-30d-5p	-------	Roles in Lung cancer progression	Zeng Q, Dai Y, Duan C, Zeng R, Zeng Q, Wei C. Long noncoding RNA POU3F3 enhances cancer cell proliferation, migration and invasion in non-small cell lung cancer (adenocarcinoma) by downregulating microRNA-30d-5p. BMC Pulm Med. 2020 Jul 2;20(1):185. doi: 10.1186/s12890-020-01218-3. PMID: 32615948; PMCID: PMC7331167.	32615948
				linc-SPRY3-2/3/4	-------	-------	Inhibits cancer progression	Brownmiller T, Juric JA, Ivey AD, Harvey BM, Westemeier ES, Winters MT, Stevens AM, Stanley AN, Hayes KE, Sprowls SA, Ammer ASG, Walker M, Bey EA, Wu X, Lim ZF, Zhu L, Wen S, Hu G, Ma PC, Martinez I. Y Chromosome LncRNA Are Involved in Radiation Response of Male Non-Small Cell Lung Cancer Cells. Cancer Res. 2020 Oct 1;80(19):4046-4057. doi: 10.1158/0008-5472.CAN-19-4032. Epub 2020 Jul 2. PMID: 32…	32616503
				LINC00173	-------	-------	Associated with cancer progression	Yang Q, Kong S, Zheng M, Hong Y, Sun J, Ming X, Gu Y, Shen X, Ju S. Long intergenic noncoding RNA LINC00173 as a potential serum biomarker for diagnosis of non-small-cell lung cancer. Cancer Biomark. 2020;29(4):441-451. doi: 10.3233/CBM-201616. PMID: 32623390.	32623390
				lncRNA RP11-838N2.3	-------	-------	Involved in cancer metastasis	Chen J, Jiang F, Hu L, Zhang F, Wang J, Huang K, Wang Y. lncRNA RP11-838N2.3 Promoted Cisplatin Resistance in Lung Adenocarcinoma. Biomed Res Int. 2020 Jun 14;2020:2806042. doi: 10.1155/2020/2806042. PMID: 32626737; PMCID: PMC7312708.	32626737
				RNASBF2-AS1	miR-545	EMS1	Supports cancer cell metabolism	He M, Feng L, Qi L, Rao M, Zhu Y. Long Noncoding RNASBF2-AS1 Promotes Gastric Cancer Progression via Regulating miR-545/EMS1 Axis. Biomed Res Int. 2020 Jun 12;2020:6590303. doi: 10.1155/2020/6590303. PMID: 32626753; PMCID: PMC7306839.	32626753
				CASC7	miR‑92a	-------	Promotes cell cycle progression	Chen L, Li X, Lu C, Zhao Y, Zhu J, Yang L. The long non‑coding RNA CASC7 inhibits growth and invasion of non‑small cell lung cancer cells through phosphatase and tensin homolog upregulation via sequestration of miR‑92a. Int J Oncol. 2020 Aug;57(2):466-477. doi: 10.3892/ijo.2020.5076. Epub 2020 Jun 2. PMID: 32626930; PMCID: PMC7307594.	32626930
				OSER1‑AS1	miR‑433‑3p	Smad2	Implicated in cancer cell proliferation and metastasis	Liu X, Huang S, Guan Y, Zhang Q. Long noncoding RNA OSER1‑AS1 promotes the malignant properties of non‑small cell lung cancer by sponging microRNA‑433‑3p and thereby increasing Smad2 expression. Oncol Rep. 2020 Aug;44(2):599-610. doi: 10.3892/or.2020.7645. Epub 2020 Jun 12. PMID: 32627026; PMCID: PMC7336450.	32627026
				LINC00460	miR-539	-------	Facilitates cancer cell proliferation, migration, and invasion	Wang HX, Kang LJ, Qin X, Xu J, Fei JW. LINC00460 promotes proliferation and inhibits apoptosis of non-small cell lung cancer cells through targeted regulation of miR-539. Eur Rev Med Pharmacol Sci. 2020 Jun;24(12):6752-6758. doi: 10.26355/eurrev_202006_21663. PMID: 32633366.	32633366
				LINC02323	miR-1343-3p	TGFBR1	Roles in cancer progression	Zhang X, Du L, Han J, Li X, Wang H, Zheng G, Wang Y, Yang Y, Hu Y, Wang C. Novel long non-coding RNA LINC02323 promotes epithelial-mesenchymal transition and metastasis via sponging miR-1343-3p in lung adenocarcinoma. Thorac Cancer. 2020 Sep;11(9):2506-2516. doi: 10.1111/1759-7714.13562. Epub 2020 Jul 9. Erratum in: Thorac Cancer. 2023 Jul;14(19):1907. PMID: 32643848; PMCID: PMC7471025.	32643848
				LncRNA MEG8	miR-107	CDK6 axis	Implicated in cancer cell proliferation, migration, and metastasis	Liu Y, Li L, Shang P, Song X. LncRNA MEG8 promotes tumor progression of non-small cell lung cancer via regulating miR-107/CDK6 axis. Anticancer Drugs. 2020 Nov;31(10):1065-1073. doi: 10.1097/CAD.0000000000000970. PMID: 32649368.	32649368
				LncRNA SNHG15	miR-451	MDR-1	Modulates NACC1 expression in cancer	Huang J, Pan B, Xia G, Zhu J, Li C, Feng J. LncRNA SNHG15 regulates EGFR-TKI acquired resistance in lung adenocarcinoma through sponging miR-451 to upregulate MDR-1. Cell Death Dis. 2020 Jul 13;11(7):525. doi: 10.1038/s41419-020-2683-x. PMID: 32655137; PMCID: PMC7354989.	32655137
				Lnc-RNA-RP11-510M2.10	-------	RAB27A	Implicated in cancer cell proliferation and metastasis	Mohamed Gamal El-Din G, Ibrahim FK, Shehata HH, Osman NM, Abdel-Rahman OM, Ali M. Exosomal expression of RAB27A and its related lncRNA Lnc-RNA-RP11-510M2 in lung cancer. Arch Physiol Biochem. 2022 Dec;128(6):1479-1485. doi: 10.1080/13813455.2020.1778036. Epub 2020 Jul 13. PMID: 32657170.	32657170
				NANCI/NKX2-1	-------	-------	Promotes cancer progression	Moisés J, Navarro A, Castellano JJ, Viñolas N, Molins L, Canals J, Han B, Martín J, Ramirez J, Frigola G, Marrades RM, Monzó M. Long Non-Coding RNA NANCI/NKX2-1 Duplex Impacts Prognosis in Stage I Non-Small-Cell Lung Cancer. Arch Bronconeumol (Engl Ed). 2020 Oct;56(10):630-636. English, Spanish. doi: 10.1016/j.arbres.2020.01.011. Epub 2020 Mar 14. PMID: 32178834.	32657170
				RP11-86H7.1	miR-9-5p	NFKB1/NF-κB	Involved in cell migration and invasion	J. Zhao, J. Pu, B. Hao, L. Huang, J. Chen, W. Hong, Y. Zhou, B. Li, P. Ran, LncRNA RP11-86H7.1 promotes airway inflammation induced by TRAPM2.5 by acting as a ceRNA of miRNA-9-5p to regulate NFKB1 in HBECS, Sci. Rep. 10 (2020), 11587, https://doi.org/10.1038/s41598-020-68327-1.	32665564
				CASC19	miR-301b-3p	LDLR axis	Promotes cancer progression	Wang L, Lin C, Sun N, Wang Q, Ding X, Sun Y. Long non-coding RNA CASC19 facilitates non-small cell lung cancer cell proliferation and metastasis by targeting the miR-301b-3p/LDLR axis. J Gene Med. 2020 Dec;22(12):e3254. doi: 10.1002/jgm.3254. Epub 2020 Sep 27. PMID: 32677267.	32677267
				SNHG16	-------	-------	Enhances cancer cell proliferation and migration	Jiao R, Jiang W, Wei X, Zhang M, Zhao S, Huang G. Clinicopathological significance and prognosis of long noncoding RNA SNHG16 expression in human cancers: a meta-analysis. BMC Cancer. 2020 Jul 16;20(1):662. doi: 10.1186/s12885-020-07149-w. PMID: 32677912; PMCID: PMC7366298.	32677912
				Long non-coding RNA CASC9	-------	FZD6/Wnt/β-catenin	Promotes cancer progression and metastasis	Zhan Y, Zhang L, Yu S, Wen J, Liu Y, Zhang X. Long non-coding RNA CASC9 promotes tumor growth and metastasis via modulating FZD6/Wnt/β-catenin signaling pathway in bladder cancer. J Exp Clin Cancer Res. 2020 Jul 16;39(1):136. doi: 10.1186/s13046-020-01624-9. PMID: 32677984; PMCID: PMC7364562.	32677984
				HOTAIR	-------	-------	Role in cancer progression	Wang Q, Li X, Ren S, Su C, Li C, Li W, Yu J, Cheng N, Zhou C. HOTAIR induces EGFR-TKIs resistance in non-small cell lung cancer through epithelial-mesenchymal transition. Lung Cancer. 2020 Sep;147:99-105. doi: 10.1016/j.lungcan.2020.06.037. Epub 2020 Jul 2. PMID: 32683208.	32683208
				SLCO4A1-AS1	miR-223-3p	IKKα/NF-κB	Drives the progression of non-small-cell lung cancer	Li Q, Jiang B, Qi Y, Zhang H, Ma H. Long non-coding RNA SLCO4A1-AS1 drives the progression of non-small-cell lung cancer by modulating miR-223-3p/IKKα/NF-κB signaling. Cancer Biol Ther. 2020 Sep 1;21(9):806-814. doi: 10.1080/15384047.2020.1787757. Epub 2020 Jul 20. PMID: 32687454; PMCID: PMC7515528.	32687454
				SOX21-AS1	-------	-------	Contributes to cancer progression	Xu Y, Wu H, Wu L, Xu L, Li J, Wang Q, Pu X. Silencing of long non-coding RNA SOX21-AS1 inhibits lung adenocarcinoma invasion and migration by impairing TSPAN8 via transcription factor GATA6. Int J Biol Macromol. 2020 Dec 1;164:1294-1303. doi: 10.1016/j.ijbiomac.2020.07.172. Epub 2020 Jul 19. PMID: 32698071.	32698071
				Long non-coding RNA H19	-------	-------	Promotes cancer cell proliferation and invasion	Zhang Y, Huang W, Yuan Y, Li J, Wu J, Yu J, He Y, Wei Z, Zhang C. Long non-coding RNA H19 promotes colorectal cancer metastasis via binding to hnRNPA2B1. J Exp Clin Cancer Res. 2020 Jul 22;39(1):141. doi: 10.1186/s13046-020-01619-6. Erratum in: J Exp Clin Cancer Res. 2021 Mar 23;40(1):111. PMID: 32698890; PMCID: PMC7412843.	32698890
				ANRIL	miR‑98	-------	Act as a regulatory axis in cancer progression	Wang X, Zhang G, Cheng Z, Dai L, Jia L, Jing X, Wang H, Zhang R, Liu M, Jiang T, Yang Y, Yang M. Knockdown of lncRNA ANRIL inhibits the development of cisplatin resistance by upregulating miR‑98 in lung cancer cells. Oncol Rep. 2020 Sep;44(3):1025-1036. doi: 10.3892/or.2020.7685. Epub 2020 Jul 13. PMID: 32705261.	32705261
				LINC00511	miR-625-5p	PKM2	Contributes to cancer progression	Xue J, Zhang F. LncRNA LINC00511 plays an oncogenic role in lung adenocarcinoma by regulating PKM2 expression via sponging miR-625-5p. Thorac Cancer. 2020 Sep;11(9):2570-2579. doi: 10.1111/1759-7714.13576. Epub 2020 Jul 27. PMID: 32716147; PMCID: PMC7471024.	32716147
				LncRNA MALAT-1	miR-202	-------	Contributes to cancer progression	Zhang J, Piao CD, Ding J, Li ZW. LncRNA MALAT1 facilitates lung metastasis of osteosarcomas through miR-202 sponging. Sci Rep. 2020 Jul 29;10(1):12757. doi: 10.1038/s41598-020-69574-y. PMID: 32728178; PMCID: PMC7391763.	32728178
				LINC00324	miR-139-5p	IGF1R axis	Regulates Wnt signaling in cancer	Zhang M, Lin B, Liu Y, Huang T, Chen M, Lian D, Deng S, Zhuang C. LINC00324 affects non-small cell lung cancer cell proliferation and invasion through regulation of the miR-139-5p/IGF1R axis. Mol Cell Biochem. 2020 Oct;473(1-2):193-202. doi: 10.1007/s11010-020-03819-2. Epub 2020 Jul 30. PMID: 32734536.	32734536
				LINC00941	-------	TGF-β/SMAD2/3	Associated with cancer cell proliferation and migration	Wu N, Jiang M, Liu H, Chu Y, Wang D, Cao J, Wang Z, Xie X, Han Y, Xu B. LINC00941 promotes CRC metastasis through preventing SMAD4 protein degradation and activating the TGF-β/SMAD2/3 signaling pathway. Cell Death Differ. 2021 Jan;28(1):219-232. doi: 10.1038/s41418-020-0596-y. Epub 2020 Jul 31. PMID: 32737443; PMCID: PMC7853066.	32737443
				NAV2-AS2	miR-31	PRKCE	Involved in tumor growth and metastasis	Yang D, He Y, Wu B, Liu R, Wang N, Wang T, Luo Y, Li Y, Liu Y. Predictions of the dysregulated competing endogenous RNA signature involved in the progression of human lung adenocarcinoma. Cancer Biomark. 2020;29(3):399-416. doi: 10.3233/CBM-200133. PMID: 32741804.	32741804
				LINC01123	miR-34a-5p	TUFT1	Implicated in cancer progression	Xiao Z, Liu Y, Zhao J, Li L, Hu L, Lu Q, Zeng Z, Liu X, Huang D, Yang W, Xu Q. Long noncoding RNA LINC01123 promotes the proliferation and invasion of hepatocellular carcinoma cells by modulating the miR-34a-5p/TUFT1 axis. Int J Biol Sci. 2020 Jun 5;16(13):2296-2305. doi: 10.7150/ijbs.45457. Erratum in: Int J Biol Sci. 2021 Apr 20;17(7):1742-1743. Erratum in: Int J Biol Sci. 2021 Jun 8;17(9):2336…	32760198
				SLCO4A1-AS1	miR-4701-5p	NFE2L1	Functions as a tumor suppressor, inhibiting cancer cell proliferation	Wei Y, Wei L, Li J, Ma Z, Zhang Q, Han Z, Li S. SLCO4A1-AS1 promotes cell growth and induces resistance in lung adenocarcinoma by modulating miR-4701-5p/NFE2L1 axis to activate WNT pathway. Cancer Med. 2020 Oct;9(19):7205-7217. doi: 10.1002/cam4.3270. Epub 2020 Aug 6. Retraction in: Cancer Med. 2023 May;12(10):12034. PMID: 32762035; PMCID: PMC7541149.	32762035
				UCA1	miR-138 and miR-193	-------	Suppression of cancer cell proliferation and metastasis	Xun G, Ma M, Li B, Zhao S. miR-138 and miR-193 target long non-coding RNA UCA1 to inhibit cell proliferation, migration, and invasion of lung cancer. Thorac Cancer. 2020 Sep;11(9):2681-2689. doi: 10.1111/1759-7714.13605. Epub 2020 Aug 6. PMID: 32767514; PMCID: PMC7471048.	32767514
				CDKN2B-AS1	-------	-------	Promotes cancer progression	Song C, Qi Y, Zhang J, Guo C, Yuan C. CDKN2B-AS1: An Indispensable Long Non-coding RNA in Multiple Diseases. Curr Pharm Des. 2020;26(41):5335-5346. doi: 10.2174/1381612826666200806102424. PMID: 32767927.	32767927
				IL7R	-------	EZH2	Contributes to cancer progression	S.-M. Wu, P.-H. Feng, H.-C. Chuang, S.-C. Ho, K. Fan Chung, K.-Y. Chen, G.-S. Wu, T.-T. Chen, C.-H. Tseng, W.-T. Liu, K.-Y. Lee, Impaired lnc-IL7R modulatory mechanism of Toll-like receptors is associated with an exacerbator phenotype of chronic obstructive pulmonary disease, Faseb. J. 34 (2020) 13317–13332, https://doi.org/10.1096/fj.202000632R.	32780913
				ZNF281	miR-221	-------	Modulatory role in cancer progression	Lu X, Yin B, Wang X, Wang F, Li Y, Wang N, Yang X, Jiang W. Long non-coding RNA-ZNF281 upregulates PTEN expression via downregulation of microRNA-221 in non-small cell lung cancer. Oncol Lett. 2020 Sep;20(3):2962-2968. doi: 10.3892/ol.2020.11821. Epub 2020 Jul 7. PMID: 32782613; PMCID: PMC7400978.	32782613
				NR2F1-AS1	miR-493-5p	-------	Implicated in cancer progression	Zhang C, Wu S, Song R, Liu C. Long noncoding RNA NR2F1-AS1 promotes the malignancy of non-small cell lung cancer via sponging microRNA-493-5p and thereby increasing ITGB1 expression. Aging (Albany NY). 2020 Aug 7;13(5):7660-7675. doi: 10.18632/aging.103564. Epub 2020 Aug 7. PMID: 32784268; PMCID: PMC7993723.	32784268
				LncRNA PCGEM1	miR-433-3p	WTAP	Act as a regulatory axis in cancer progression	Weng L, Qiu K, Gao W, Shi C, Shu F. LncRNA PCGEM1 accelerates non-small cell lung cancer progression via sponging miR-433-3p to upregulate WTAP. BMC Pulm Med. 2020 Aug 12;20(1):213. doi: 10.1186/s12890-020-01240-5. PMID: 32787827; PMCID: PMC7425603.	32787827
				LINC02418	miR-4677-3p	KNL1	Regulates various genes associated with cancer progression	Wang T, Zhai R, Lv X, Wang K, Xu J. LINC02418 promotes malignant behaviors in lung adenocarcinoma cells by sponging miR-4677-3p to upregulate KNL1 expression. BMC Pulm Med. 2020 Aug 14;20(1):217. doi: 10.1186/s12890-020-01229-0. PMID: 32795273; PMCID: PMC7427971.	32795273
				LOC146880	miR-539-5p	-------	Contributes to cancer progression	Feng T, Feng N, Zhu T, Li Q, Zhang Q, Wang Y, Gao M, Zhou B, Yu H, Zheng M, Qian B. A SNP-mediated lncRNA (LOC146880) and microRNA (miR-539-5p) interaction and its potential impact on the NSCLC risk. J Exp Clin Cancer Res. 2020 Aug 14;39(1):157. doi: 10.1186/s13046-020-01652-5. PMID: 32795333; PMCID: PMC7427888.	32795333
				LINC00467	-------	-------	involved in cancer progression	Zhu Y, Li J, Bo H, He D, Xiao M, Xiang L, Gong L, Hu Y, Zhang Y, Cheng Y, Deng L, Zhu R, Ma Y, Cao K. LINC00467 is up-regulated by TDG-mediated acetylation in non-small cell lung cancer and promotes tumor progression. Oncogene. 2020 Sep;39(38):6071-6084. doi: 10.1038/s41388-020-01421-w. Epub 2020 Aug 14. PMID: 32796958.	32796958
				miR-374a-5p, miR-374b-5p, miR-340-5p, miR-377-3p, miR-21-5p, miR-326, SNHG1, RALGPS2, and PITX2	-------	-------	Regulates hypoxia signaling and angiogenesis	Tan J, Wang W, Song B, Song Y, Meng Z. Integrative Analysis of Three Novel Competing Endogenous RNA Biomarkers with a Prognostic Value in Lung Adenocarcinoma. Biomed Res Int. 2020 Aug 4;2020:2837906. doi: 10.1155/2020/2837906. PMID: 32802839; PMCID: PMC7424383.	32802839
				LINC00205	-------	FUS & CSDE1	Facilitates cancer progression and metastasis	Xie P, Guo Y. LINC00205 promotes malignancy in lung cancer by recruiting FUS and stabilizing CSDE1. Biosci Rep. 2020 Oct 30;40(10):BSR20190701. doi: 10.1042/BSR20190701. PMID: 32808651; PMCID: PMC7536328.	32808651
				ACTA2-AS1	miR-378a-3p and miR-4428	SOX7	Regulates protein translocation and secretion	Ying K, Wang L, Long G, Lian C, Chen Z, Lin W. ACTA2-AS1 suppresses lung adenocarcinoma progression via sequestering miR-378a-3p and miR-4428 to elevate SOX7 expression. Cell Biol Int. 2020 Dec;44(12):2438-2449. doi: 10.1002/cbin.11451. Epub 2020 Oct 7. PMID: 32808728.	32808728
				LUCAT1	-------	TGF-β	Involved in cancer metastasis	Liu Z, Gao H, Peng Q, Yang Y. Long Noncoding RNA LUCAT1 Promotes Multiple Myeloma Cell Growth by Regulating the TGF-β Signaling Pathway. Technol Cancer Res Treat. 2020 Jan-Dec;19:1533033820945770. doi: 10.1177/1533033820945770. PMID: 32812490; PMCID: PMC7440725.	32812490
				IPW	miR-370	-------	Promotes cancer progression	Liu Z, Jiang H, Zhao R, Quan Q, Huang X. Long Noncoding RNA IPW Is a Novel Diagnostic and Predictive Biomarker in Lung Adenocarcinoma. Genet Test Mol Biomarkers. 2023 Jan;27(1):18-26. doi: 10.1089/gtmb.2022.0173. PMID: 36719980.	32812490
				LncRNA KTN1-AS1	miR-130a-5p	-------	Growth factor involved in tumor progression	Li C, Zhao W, Pan X, Li X, Yan F, Liu S, Feng J, Lu J. LncRNA KTN1-AS1 promotes the progression of non-small cell lung cancer via sponging of miR-130a-5p and activation of PDPK1. Oncogene. 2020 Sep;39(39):6157-6171. doi: 10.1038/s41388-020-01427-4. Epub 2020 Aug 20. PMID: 32820252.	32820252
				SFTA1P	-------	-------	mRNA splicing regulator	Du D, Shen X, Zhang Y, Yin L, Pu Y, Liang G. Expression of long non-coding RNA SFTA1P and its function in non-small cell lung cancer. Pathol Res Pract. 2020 Sep;216(9):153049. doi: 10.1016/j.prp.2020.153049. Epub 2020 Jun 6. PMID: 32825934.	32825934
				loc107985872	-------	-------	Contributes to cancer progression	Guo H, Feng Y, Yu H, Xie Y, Luo F, Wang Y. A novel lncRNA, loc107985872, promotes lung adenocarcinoma progression via the notch1 signaling pathway with exposure to traffic-originated PM2.5 organic extract. Environ Pollut. 2020 Nov;266(Pt 1):115307. doi: 10.1016/j.envpol.2020.115307. Epub 2020 Aug 15. PMID: 32829169.	32829169
				ZFAS1	miR-590-3p	-------	Associated with cancer progression	Zhou Y, Si L, Liu Z, Shi Y, Agula B. Long Noncoding RNA ZFAS1 Promotes Progression of NSCLC via Regulating of miR-590-3p. Cell Transplant. 2020 Jan-Dec;29:963689720919435. doi: 10.1177/0963689720919435. PMID: 32841053; PMCID: PMC7586268.	32841053
				LUCAT1	miR-199a-5p and miR-199b-5p	-------	Contributes to cancer progression	Zhou Y, Song X, Li X, Li H, Peng Y. Serum LUCAT1 implicates the pathogenesis of muscle-invasive bladder cancer via targeting miR-199a-5p and miR-199b-5p. J Mol Histol. 2020 Oct;51(5):583-591. doi: 10.1007/s10735-020-09907-3. Epub 2020 Aug 25. PMID: 32844284.	32844284
				HCG11	miR-522-3p	SOCS5	Implicated in cancer progression	Fan G, Jiao J, Shen F, Ren Q, Wang Q, Chu F. Long non-coding RNA HCG11 sponging miR-522-3p inhibits the tumorigenesis of non-small cell lung cancer by upregulating SOCS5. Thorac Cancer. 2020 Oct;11(10):2877-2886. doi: 10.1111/1759-7714.13624. Epub 2020 Aug 26. PMID: 32844573; PMCID: PMC7529553.	32844573
				NBAT1	-------	-------	Roles in Lung cancer progression	Wang DL, Yuan P, Tian JY. Expression of long noncoding RNA NBAT1 is associated with the outcome of patients with non-small cell lung cancer. Rev Assoc Med Bras (1992). 2020 Jul;66(7):898-903. doi: 10.1590/1806-9282.66.7.898. Epub 2020 Aug 24. PMID: 32844929.	32844929
				LncRNA NCK1-AS1	miR-512-5p	p21 axis	Promotes cancer progression	Luo X, Zhou J, Quan L, Liang Y, Huang P, Chen F, Liu S. LncRNA NCK1-AS1 promotes non-small cell lung cancer progression via regulating miR-512-5p/p21 axis. Pathol Res Pract. 2020 Nov;216(11):153157. doi: 10.1016/j.prp.2020.153157. Epub 2020 Aug 9. PMID: 32858372.	32858372
				lncRNA ALAL-1	-------	-------	Promotes cancer progression	Athie A, Marchese FP, González J, Lozano T, Raimondi I, Juvvuna PK, Abad A, Marin-Bejar O, Serizay J, Martínez D, Ajona D, Pajares MJ, Sandoval J, Montuenga LM, Kanduri C, Lasarte JJ, Huarte M. Analysis of copy number alterations reveals the lncRNA ALAL-1 as a regulator of lung cancer immune evasion. J Cell Biol. 2020 Sep 7;219(9):e201908078. doi: 10.1083/jcb.201908078. PMID: 32858747; PMCID: PMC…	32858747
				LINC00632	-------	-------	inhibits the malignant development of non-small cell lung cancer	Luo T, Yan L, Liu H. LINC00632 inhibits the malignant development of non-small cell lung cancer by downregulating miR-1203. J BUON. 2020 May-Jun;25(3):1517-1524. PMID: 32862599.	32862599
				--------	miR-760	IL-6 via	involved in cancer progression	Su XH, Zhu YR, Hou YJ, Li K, Dong NH. PVT1 induces NSCLC cell migration and invasion by regulating IL-6 via sponging miR-760. Mol Cell Probes. 2020 Dec;54:101652. doi: 10.1016/j.mcp.2020.101652. Epub 2020 Aug 28. PMID: 32866660.	32866660
				LncRNA PITPNA-AS1	-------	-------	Promotes cancer progression	Ren P, Xing L, Hong X, Chang L, Zhang H. LncRNA PITPNA-AS1 boosts the proliferation and migration of lung squamous cell carcinoma cells by recruiting TAF15 to stabilize HMGB3 mRNA. Cancer Med. 2020 Oct;9(20):7706-7716. doi: 10.1002/cam4.3268. Epub 2020 Sep 1. PMID: 32871048; PMCID: PMC7571819.	32871048
				LINC00301	-------	-------	involved in cancer progression	Sun CC, Zhu W, Li SJ, Hu W, Zhang J, Zhuo Y, Zhang H, Wang J, Zhang Y, Huang SX, He QQ, Li DJ. FOXC1-mediated LINC00301 facilitates tumor progression and triggers an immune-suppressing microenvironment in non-small cell lung cancer by regulating the HIF1α pathway. Genome Med. 2020 Sep 2;12(1):77. doi: 10.1186/s13073-020-00773-y. Erratum in: Genome Med. 2021 Feb 11;13(1):25. Erratum in: Genome Med…	32878637
				ABHD11-AS1	-------	METTL3	involved in cancer progression	Xue L, Li J, Lin Y, Liu D, Yang Q, Jian J, Peng J. m6 A transferase METTL3-induced lncRNA ABHD11-AS1 promotes the Warburg effect of non-small-cell lung cancer. J Cell Physiol. 2021 Apr;236(4):2649-2658. doi: 10.1002/jcp.30023. Epub 2020 Sep 6. PMID: 32892348.	32892348
				TP73‑AS1	miR‑34a‑5p	TRIM29	Implicated in cancer progression	Luo S, Shen M, Chen H, Li W, Chen C. Long non‑coding RNA TP73‑AS1 accelerates the progression and cisplatin resistance of non‑small cell lung cancer by upregulating the expression of TRIM29 via competitively targeting microRNA‑34a‑5p. Mol Med Rep. 2020 Nov;22(5):3822-3832. doi: 10.3892/mmr.2020.11473. Epub 2020 Sep 1. PMID: 32901838; PMCID: PMC7533438.	32901838
				LINC00612	miR-31-5p	Notch1	Potential involvement in cancer progression	J. Luo, L. Li, D. Hu, X. Zhang, LINC00612/miR-31-5p/Notch1 Axis regulates apoptosis, inflammation, and oxidative stress in human pulmonary microvascular endothelial cells induced by cigarette smoke extract, Int. J. Chronic Obstr. Pulm. Dis. 15 (2020) 2049–2060, https://doi.org/10.2147/COPD.S255696.	32921999
				FOXD3-AS1	miR-150	SRCIN1	Involved in cancer cell signaling pathways	Ji T, Zhang Y, Wang Z, Hou Z, Gao X, Zhang X. FOXD3-AS1 suppresses the progression of non-small cell lung cancer by regulating miR-150/SRCIN1axis. Cancer Biomark. 2020;29(3):417-427. doi: 10.3233/CBM-200059. PMID: 32924985.	32924985
				DSCAM-AS1	-------	-------	Roles in Lung cancer progression	Zhang Y, Huang YX, Wang DL, Yang B, Yan HY, Lin LH, Li Y, Chen J, Xie LM, Huang YS, Liao JY, Hu KS, He JH, Saw PE, Xu X, Yin D. LncRNA DSCAM-AS1 interacts with YBX1 to promote cancer progression by forming a positive feedback loop that activates FOXA1 transcription network. Theranostics. 2020 Aug 29;10(23):10823-10837. doi: 10.7150/thno.47830. PMID: 32929382; PMCID: PMC7482804.	32929382
				LINC01503	miR-342-3p	-------	Regulates cancer cell proliferation	Shen Q, Sun Y, Xu S. LINC01503/miR-342-3p facilitates malignancy in non-small-cell lung cancer cells via regulating LASP1. Respir Res. 2020 Sep 16;21(1):235. doi: 10.1186/s12931-020-01464-3. PMID: 32938459; PMCID: PMC7493870.	32938459
				STAT3/HOTAIR	-------	-------	Associated with cancer progression	Li HS, Xu Y. Inhibition of EZH2 via the STAT3/HOTAIR signalling axis contributes to cell cycle arrest and apoptosis induced by polyphyllin I in human non-small cell lung cancer cells. Steroids. 2020 Dec;164:108729. doi: 10.1016/j.steroids.2020.108729. Epub 2020 Sep 14. PMID: 32941921.	32941921
				LUCAT1	miR‑514a‑3p	ULK1 axis	Implicated in cancer progression	Shen Q, Xu Z, Xu S. Long non‑coding RNA LUCAT1 contributes to cisplatin resistance by regulating the miR‑514a‑3p/ULK1 axis in human non‑small cell lung cancer. Int J Oncol. 2020 Oct;57(4):967-979. doi: 10.3892/ijo.2020.5106. Epub 2020 Aug 7. PMID: 32945379; PMCID: PMC7473752.	32945379
				Long noncoding RNA CBR3 antisense RNA 1 (CBR3‑AS1)	-------	-------	Contributes to cancer progression	Guan Y, Yang J, Liu X, Chu L. Long noncoding RNA CBR3 antisense RNA 1 promotes the aggressive phenotypes of non‑small‑cell lung cancer by sponging microRNA‑509‑3p and competitively upregulating HDAC9 expression. Oncol Rep. 2020 Oct;44(4):1403-1414. doi: 10.3892/or.2020.7719. Epub 2020 Aug 7. PMID: 32945466; PMCID: PMC7448412.	32945466
				RP11‑284F21.9	miR‑627‑3p	CCAR1	Implicated in cancer progression	Li D, Wang L, Feng J, Shen YW, Liu LN, Wang Y. RP11‑284F21.9 promotes lung carcinoma proliferation and invasion via the regulation of miR‑627‑3p/CCAR1. Oncol Rep. 2020 Oct;44(4):1638-1648. doi: 10.3892/or.2020.7732. Epub 2020 Aug 12. PMID: 32945522; PMCID: PMC7448446.	32945522
				STARD13-AS	miR-1248	C3A	Associated with cancer progression and metastasis	Li G, Guo X. LncRNA STARD13-AS blocks lung squamous carcinoma cells growth and movement by targeting miR-1248/C3A. Pulm Pharmacol Ther. 2020 Oct;64:101949. doi: 10.1016/j.pupt.2020.101949. Epub 2020 Sep 17. PMID: 32949706.	32949706
				lncRNA PVT1	miR-378c	-------	Associated with cancer progression	Xia H, Zhang Z, Yuan J, Niu Q. The lncRNA PVT1 promotes invasive growth of lung adenocarcinoma cells by targeting miR-378c to regulate SLC2A1 expression. Hum Cell. 2021 Jan;34(1):201-210. doi: 10.1007/s13577-020-00434-7. Epub 2020 Sep 22. PMID: 32960438.	32960438
				CASC15	-------	-------	Role in cancer progression	Wang B, Xu W, Cai Y, Guo C, Zhou G, Yuan C. CASC15: A Tumor-Associated Long Non-Coding RNA. Curr Pharm Des. 2021;27(1):127-134. doi: 10.2174/1381612826666200922153701. PMID: 32962611.	32962611
				LncRNA TMPO-AS1	miR-204-3p	-------	Modulatory role in cancer progression	Yu X, Lin Q, Liu F, Yang F, Mao J, Chen X. LncRNA TMPO-AS1 facilitates the proliferation and metastasis of NSCLC cells by up-regulating ERBB2 via sponging miR-204-3p. Int J Immunopathol Pharmacol. 2020 Jan-Dec;34:2058738420958947. doi: 10.1177/2058738420958947. PMID: 32969763; PMCID: PMC7520928.	32969763
				HAND2-AS1	-------	PI3K/Akt	Associated with embryonic development and oncogenesis	Gao T, Dai X, Jiang Y, He X, Yuan S, Zhao P. LncRNA HAND2-AS1 inhibits proliferation and promotes apoptosis of non-small cell lung cancer cells by inactivating PI3K/Akt pathway. Biosci Rep. 2020 Nov 27;40(11):BSR20201870. doi: 10.1042/BSR20201870. PMID: 32975291; PMCID: PMC7607191.	32975291
				DNAH17-AS1	miR-877-5p	CCNA2	Promotes cancer progression	Du LJ, Mao LJ, Jing RJ. Long noncoding RNA DNAH17-AS1 promotes tumorigenesis and metastasis of non-small cell lung cancer via regulating miR-877-5p/CCNA2 pathway. Biochem Biophys Res Commun. 2020 Dec 10;533(3):565-572. doi: 10.1016/j.bbrc.2020.09.047. Epub 2020 Sep 25. PMID: 32981678.	32981678
				WT-AS	-------	-------	Associated with cancer progression	Wang Y, Tan TZ, Wang LQ, Zhang K. LncRNA WT-AS inhibits metastatic ability of non-small cell lung cancer by regulating KLK13. Eur Rev Med Pharmacol Sci. 2020 Sep;24(18):9429-9437. doi: 10.26355/eurrev_202009_23028. PMID: 33015785.	33015785
				Linc00210	miR-16-5p	PTK2 axis	Promotes cancer cell proliferation and metastasis	Peng Q, Chen Y, Li CN. Long noncoding RNA Linc00210 promotes non-small cell lung cancer progression via sponging miR-16-5p/PTK2 axis. Eur Rev Med Pharmacol Sci. 2020 Sep;24(18):9438-9452. doi: 10.26355/eurrev_202009_23029. PMID: 33015786.	33015786
				BLACAT1	-------	Cyclin D1	Potential roles in tumorigenesis	Ju ZS, Sun B, Bao D, Zhang XF. Effect of lncRNA-BLACAT1 on drug resistance of non-small cell lung cancer cells in DDP chemotherapy by regulating cyclin D1 expression. Eur Rev Med Pharmacol Sci. 2020 Sep;24(18):9465-9472. doi: 10.26355/eurrev_202009_23031. PMID: 33015788.	33015788
				Long non-coding RNA CCAT1	miR-216a-5p	-------	Modulatory role in cancer progression	Pang L, Zhang Q, Wu Y, Yang Q, Zhang J, Liu Y, Li R. Long non-coding RNA CCAT1 promotes non-small cell lung cancer progression by regulating the miR-216a-5p/RAP2B axis. Exp Biol Med (Maywood). 2021 Jan;246(2):142-152. doi: 10.1177/1535370220961013. Epub 2020 Oct 6. PMID: 33023331; PMCID: PMC7871119.	33023331
				LINC01546	-------	-------	Implicated in cancer-related processes	Tian H, Lian R, Li Y, Liu C, Liang S, Li W, Tao T, Wu X, Ye Y, Yang X, Han J, Chen X, Li J, He Y, Li M, Wu J, Cai J. AKT-induced lncRNA VAL promotes EMT-independent metastasis through diminishing Trim16-dependent Vimentin degradation. Nat Commun. 2020 Oct 12;11(1):5127. doi: 10.1038/s41467-020-18929-0. PMID: 33046716; PMCID: PMC7550350.	33046716
				MALAT-1	-------	-------	Involved in cancer progression	Liu X, Huang G, Zhang J, Zhang L, Liang Z. Prognostic and clinicopathological significance of long noncoding RNA MALAT-1 expression in patients with non-small cell lung cancer: A meta-analysis. PLoS One. 2020 Oct 14;15(10):e0240321. doi: 10.1371/journal.pone.0240321. PMID: 33052949; PMCID: PMC7556468.	33052949
				CASC9	-------	CASC9/EZH2/DUSP1	Contributes to cancer cell growth and metastasis	Chen Z, Chen Q, Cheng Z, Gu J, Feng W, Lei T, Huang J, Pu J, Chen X, Wang Z. Long non-coding RNA CASC9 promotes gefitinib resistance in NSCLC by epigenetic repression of DUSP1. Cell Death Dis. 2020 Oct 14;11(10):858. doi: 10.1038/s41419-020-03047-y. PMID: 33056982; PMCID: PMC7560854.	33056982
				LncRNA SNHG14	miR-133a	HOXB13	Role in cancer cell proliferation and migration	Xu L, Xu Y, Yang M, Li J, Xu F, Chen BL. LncRNA SNHG14 regulates the DDP-resistance of non-small cell lung cancer cell through miR-133a/HOXB13 pathway. BMC Pulm Med. 2020 Oct 15;20(1):266. doi: 10.1186/s12890-020-01276-7. PMID: 33059643; PMCID: PMC7559791.	33059643
				LncRNA TSLNC8	-------	EGFR-STAT3	Role in cancer progression	Zhou SZ, Li H, Wang ZW, Wang MH, Li N, Wang YF. LncRNA TSLNC8 synergizes with EGFR inhibitor osimertinib to inhibit lung cancer tumorigenesis by blocking the EGFR-STAT3 pathway. Cell Cycle. 2020 Nov;19(21):2776-2792. doi: 10.1080/15384101.2020.1820697. Epub 2020 Oct 16. PMID: 33064977; PMCID: PMC7714453.	33064977
				LINC00908, WWC2-AS2, CYP2B7P, SIGLEC17P	-------	-------	Contributes to cancer progression	Shen XQ, Wu QM, Yang CH, Yan QD, Cao PJ, Chen FL. Four Low Expression LncRNAs are Associated with Prognosis of Human Lung Adenocarcinoma. Clin Lab. 2020 Oct 1;66(10). doi: 10.7754/Clin.Lab.2020.200211. PMID: 33073959.	33073959
				TUG1	-------	-------	Contributes to cancer progression	Guo S, Yin Y, Wang Z, Wu Z, Zhang L, Niu Z, Yin C. lncRNA TUG1 Expression in NSCLC and Its Clinical Significance. Clin Lab. 2020 Oct 1;66(10). doi: 10.7754/Clin.Lab.2020.200217. PMID: 33073961.	33073961
				LncRNA SNHG10	miR-21	-------	Sphingolipid metabolism, cell signaling	Liang M, Wang L, Cao C, Song S, Wu F. LncRNA SNHG10 is downregulated in non-small cell lung cancer and predicts poor survival. BMC Pulm Med. 2020 Oct 20;20(1):273. doi: 10.1186/s12890-020-01281-w. PMID: 33081752; PMCID: PMC7574240.	33081752
				LINC00623	-------	-------	Regulates cancer-related pathways	Wang D, Li M, Li J, Wan X, Huang Y, Wang C, Zhang P, Xu Y, Kong Z, Lu Y, Wang X, Liu C, Ji C, Li L. Comprehensive Characterization of Androgen-Responsive lncRNAs Mediated Regulatory Network in Hormone-Related Cancers. Dis Markers. 2020 Sep 26;2020:8884450. doi: 10.1155/2020/8884450. PMID: 33082888; PMCID: PMC7557915.	33082888
				LncRNA NORAD	miR-202-5p	-------	Tumor suppression	Shen JG, Xu SN, Yin LG. LncRNA NORAD/miR-202-5p regulates the drug resistance of A549/DDP to cisplatin by targeting P-gp. Gen Physiol Biophys. 2020 Sep;39(5):481-489. doi: 10.4149/gpb_2020027. PMID: 33084601.	33084601
				LncRNA SNHG20	miR-342	DDX49	Act as a regulatory axis in cancer progression	Wang X, Gu G, Zhu H, Lu S, Abuduwaili K, Liu C. LncRNA SNHG20 promoted proliferation, invasion and inhibited cell apoptosis of lung adenocarcinoma via sponging miR-342 and upregulating DDX49. Thorac Cancer. 2020 Dec;11(12):3510-3520. doi: 10.1111/1759-7714.13693. Epub 2020 Oct 22. PMID: 33089952; PMCID: PMC7705913.	33089952
				LncRNA SBF2-AS1	-------	FOXM1	Promotes cancer progression	Qi H, Wang L, Zhang X, Sun W, Liu J. LncRNA SBF2-AS1 inhibits apoptosis and promotes proliferation in lung cancer cell via regulating FOXM1. J BUON. 2020 Jul-Aug;25(4):1761-1770. Retraction in: JBUON 2021 November-December; 26(6): 2718. PMID: 33099911.	33099911
				LINC00473	miR-513a-3p	-------	Act as a regulatory axis in cancer progression	Qin P, Li Y, Liu J, Wang N. Knockdown of LINC00473 promotes radiosensitivity of non-small cell lung cancer cells via sponging miR-513a-3p. Free Radic Res. 2020 Oct;54(10):756-764. doi: 10.1080/10715762.2020.1841900. Epub 2020 Nov 5. PMID: 33103510.	33103510
				DLEU2	-------	-------	Contributes to cancer progression	Xu W, Wang B, Cai Y, Guo C, Liu K, Yuan C. DLEU2: A Meaningful Long Noncoding RNA in Oncogenesis. Curr Pharm Des. 2021;27(20):2337-2343. doi: 10.2174/1381612826666201026150857. PMID: 33106136.	33106136
				LUCAT1	-------	-------	Enhances cancer progression	Byun HJ, Yoon JH, Lee SK. LUCAT1 Epigenetically Downregulates the Tumor Suppressor Genes CXXC4 and SFRP2 in Gastric Cancer. Yonsei Med J. 2020 Nov;61(11):923-934. doi: 10.3349/ymj.2020.61.11.923. Erratum in: Yonsei Med J. 2021 Apr;62(4):378. PMID: 33107235; PMCID: PMC7593101.	33107235
				linc00662	miR-145-5p	PAFAH1B2	Contributes to cancer progression	Xu ZY, Peng J, Shi ZZ, Chen XL, Cheng HZ, Wang H, Wang Y, Wang GP, Jiang W, Peng H. Silencing linc00662 inhibits cell proliferation and colony formation of lung cancer cells via regulating the miR-145-5p-PAFAH1B2 axis. Biochem Cell Biol. 2021 Jun;99(3):330-338. doi: 10.1139/bcb-2019-0396. Epub 2020 Oct 27. PMID: 33108738.	33108738
				SNHG17	miR-485-5p	-------	Act as a regulatory axis in cancer progression	Li W, Zheng Y, Mao B, Wang F, Zhong Y, Cheng D. SNHG17 upregulates WLS expression to accelerate lung adenocarcinoma progression by sponging miR-485-5p. Biochem Biophys Res Commun. 2020 Dec 17;533(4):1435-1441. doi: 10.1016/j.bbrc.2020.09.130. Epub 2020 Oct 24. PMID: 33109341.	33109341
				LINC00355	miR-466	LYAR axis	Involved in cancer development	Sun X, Wang G, Ding P, Li S. LINC00355 promoted the progression of lung squamous cell carcinoma through regulating the miR-466/LYAR axis. Braz J Med Biol Res. 2020 Oct 21;53(12):e9317. doi: 10.1590/1414-431X20209317. PMID: 33111744; PMCID: PMC7584152.	33111744
				OSER1-AS1	miR-17-5p	ELAVL1	Promotes cancer progression	Xie W, Wang Y, Zhang Y, Xiang Y, Wu N, Wu L, Li C, Cai T, Ma X, Yu Z, Bai L, Li Y. Single-nucleotide polymorphism rs4142441 and MYC co-modulated long non-coding RNA OSER1-AS1 suppresses non-small cell lung cancer by sequestering ELAVL1. Cancer Sci. 2021 Jun;112(6):2272-2286. doi: 10.1111/cas.14713. Epub 2021 May 2. PMID: 33113263; PMCID: PMC8177763.	33113263
				HOXA-AS2	-------	Notch1	Promotes cancer cell proliferation and invasion	A.-Y. Zhou, Y.-Y. Zhao, Z.-J. Zhou, J.-X. Duan, Y.-Z. Zhu, S. Cai, P. Chen, Microarray analysis of long non-coding RNAs in lung tissues of patients with COPD and HOXA-AS2 promotes HPMECs proliferation via Notch1, Int. J. Chronic Obstr. Pulm. Dis. 15 (2020) 2449–2460, https://doi.org/10.2147/COPD.S259601.	33116460
				DLX6-AS1	-------	-------	Linked with various cancer-related pathways	Hu C, Liu K, Wang B, Xu W, Lin Y, Yuan C. DLX6-AS1: An Indispensable Cancer-related Long Non-coding RNA. Curr Pharm Des. 2021;27(9):1211-1218. doi: 10.2174/1381612826666201029100151. PMID: 33121401.	33121401
				MRUL	miR-17-5p	SRSF2 Axis	Modulatory role in cancer progression	Chen Y, Shen T, Ding X, Ma C, Cheng L, Sheng L, Du X. lncRNA MRUL Suppressed Non-Small Cell Lung Cancer Cells Proliferation and Invasion by Targeting miR-17-5p/SRSF2 Axis. Biomed Res Int. 2020 Oct 7;2020:9567846. doi: 10.1155/2020/9567846. Retraction in: Biomed Res Int. 2024 Mar 20;2024:9857357. PMID: 33123591; PMCID: PMC7582093.	33123591
				NEAT1 and CASC7	miR-106b-5p, miR-148a-3p, miR-25-3p and hsa-let-7i-5p	TP53, FOXA1, MTDH and HDGF	Modulates cancer cell proliferation and invasion	Banerjee S, Kalyani Yabalooru SR, Karunagaran D. Identification of mRNA and non-coding RNA hubs using network analysis in organ tropism regulated triple negative breast cancer metastasis. Comput Biol Med. 2020 Dec;127:104076. doi: 10.1016/j.compbiomed.2020.104076. Epub 2020 Oct 22. PMID: 33126129.	33126129
				LINC00092	-------	-------	Enhances cancer cell invasion and metastasis	Wang X, Wang X, Huang G, Chen Y. Lower expression of LINC00092 in lung adenocarcinoma might mean poorer prognosis: A study based on data mining and bioinformatics. Medicine (Baltimore). 2020 Oct 30;99(44):e23012. doi: 10.1097/MD.0000000000023012. PMID: 33126385; PMCID: PMC7598869.	33126385
				MEG3	miR-16-5p	VGLL4	Regulates cancer cell proliferation and metastasis	Tao Y, Yue P, Miao Y, Gao S, Wang B, Leng SX, Meng X, Zhang H. The lncRNA MEG3/miR-16-5p/VGLL4 regulatory axis is involved in etoposide-induced senescence of tumor cells. J Gene Med. 2021 Feb;23(2):e3291. doi: 10.1002/jgm.3291. Epub 2020 Dec 22. PMID: 33141998.	33141998
				LncRNA LINC00472	-------	-------	Modulates cancer progression	Deng X, Xiong W, Jiang X, Zhang S, Li Z, Zhou Y, Xiang B, Zhou M, Li X, Li G, Zeng Z, Gong Z. LncRNA LINC00472 regulates cell stiffness and inhibits the migration and invasion of lung adenocarcinoma by binding to YBX1. Cell Death Dis. 2020 Nov 3;11(11):945. doi: 10.1038/s41419-020-03147-9. PMID: 33144579; PMCID: PMC7609609.	33144579
				MALAT1	miR-185-5p	MDM4	accelerates non-small cell lung cancer progression	Wang D, Zhang S, Zhao M, Chen F. LncRNA MALAT1 accelerates non-small cell lung cancer progression via regulating miR-185-5p/MDM4 axis. Cancer Med. 2020 Dec;9(23):9138-9149. doi: 10.1002/cam4.3570. Epub 2020 Nov 4. PMID: 33146951; PMCID: PMC7724482.	33146951
				LINC00968	miR-21-5p	SMAD7	Act as a regulatory axis in cancer progression	Zhu Y, Bo H, Chen Z, Li J, He D, Xiao M, Xiang L, Jin L, Zhou J, Gong L, Zhou Y, Zhou M, Xiong W, Xing X, Li R, Cao K. LINC00968 can inhibit the progression of lung adenocarcinoma through the miR-21-5p/SMAD7 signal axis. Aging (Albany NY). 2020 Nov 4;12(21):21904-21922. doi: 10.18632/aging.104011. Epub 2020 Nov 4. PMID: 33147570; PMCID: PMC7695398.	33147570
				AC079160.1	miR-539-5p	CENPF	ceRNA regulatory network in lung adenocarcinoma	Guo L, Li H, Li W, Tang J. Construction and investigation of a combined hypoxia and stemness index lncRNA-associated ceRNA regulatory network in lung adenocarcinoma. BMC Med Genomics. 2020 Nov 4;13(1):166. doi: 10.1186/s12920-020-00816-8. PMID: 33148251; PMCID: PMC7643392.	33148251
				linc00968	miR-9-5p	-------	Various potential roles in tumorigenesis	Tang H, Han X, Feng Y, Hao Y. linc00968 inhibits the tumorigenesis and metastasis of lung adenocarcinoma via serving as a ceRNA against miR-9-5p and increasing CPEB3. Aging (Albany NY). 2020 Nov 5;12(22):22582-22598. doi: 10.18632/aging.103833. Epub 2020 Nov 5. PMID: 33159015; PMCID: PMC7746359.	33159015
				FAM83H-AS1	-------	-------	Implicated in cancer progression	El-Ashmawy NE, Al-Ashmawy GM, Hamouda SM. Long non-coding RNA FAM83H-AS1 as an emerging marker for diagnosis, prognosis and therapeutic targeting of cancer. Cell Biochem Funct. 2021 Apr;39(3):350-356. doi: 10.1002/cbf.3601. Epub 2020 Nov 6. PMID: 33159470.	33159470
				LncRNA STXBP5-AS1	-------	-------	Contributes to cancer cell proliferation and migration	Chen S, Huang L, Li G, Qiu F, Wang Y, Yang C, Pan J, Wu Z, Chen J, Tian Y. LncRNA STXBP5-AS1 suppresses stem cell-like properties of pancreatic cancer by epigenetically inhibiting neighboring androglobin gene expression. Clin Epigenetics. 2020 Nov 7;12(1):168. doi: 10.1186/s13148-020-00961-y. PMID: 33160411; PMCID: PMC7648265.	33160411
				PVT1	-------	VEGFC	Involved in cancer progression	Pan Y, Liu L, Cheng Y, Yu J, Feng Y. Amplified LncRNA PVT1 promotes lung cancer proliferation and metastasis by facilitating VEGFC expression. Biochem Cell Biol. 2020 Dec;98(6):676-682. doi: 10.1139/bcb-2019-0435. Epub 2020 Nov 9. PMID: 33167678.	33167678
				LINC02580	-------	-------	Promotes cancer progression	Xu L, Wang Z, Yin C, Pan F, Shi T, Tian Y. Long noncoding RNA LINC02580 suppresses the invasion-metastasis cascade in hepatocellular carcinoma by targeting SRSF1. Biochem Biophys Res Commun. 2020 Dec 17;533(4):685-691. doi: 10.1016/j.bbrc.2020.10.061. Epub 2020 Nov 7. PMID: 33168192.	33168192
				FEZF1‑AS1	miR‑516b‑5p	-------	Act as a regulatory axis in cancer progression	Song H, Li H, Ding X, Li M, Shen H, Li Y, Zhang X, Xing L. Long non‑coding RNA FEZF1‑AS1 facilitates non‑small cell lung cancer progression via the ITGA11/miR‑516b‑5p axis. Int J Oncol. 2020 Dec;57(6):1333-1347. doi: 10.3892/ijo.2020.5142. Epub 2020 Oct 29. PMID: 33174014; PMCID: PMC7646599.	33174014
				MALAT1	miR-374b-5p	SRSF7	Associated with cancer progression	Song J, Su ZZ, Shen QM. Long non-coding RNA MALAT1 regulates proliferation, apoptosis, migration and invasion via miR-374b-5p/SRSF7 axis in non-small cell lung cancer. Eur Rev Med Pharmacol Sci. 2020 Feb;24(4):1853-1862. doi: 10.26355/eurrev_202002_20363. PMID: 32141554.	33174014
				PTPRG Antisense RNA 1	miR-200c-3p	TCF4	Role unclear, potential tumor suppressor function	Ma Q, Niu R, Huang W, Da L, Tang Y, Jiang D, Xi Y, Zhang C. Long Noncoding RNA PTPRG Antisense RNA 1 Reduces Radiosensitivity of Nonsmall Cell Lung Cancer Cells Via Regulating MiR-200c-3p/TCF4. Technol Cancer Res Treat. 2020 Jan-Dec;19:1533033820942615. doi: 10.1177/1533033820942615. PMID: 33174523; PMCID: PMC7672737.	33174523
				SNHG20	miR‑495	STAT3	Promotes cancer progression	Wang Y, Fu J, Yang L, Liang Z. Long non‑coding RNA SNHG20 promotes colorectal cancer cell proliferation, migration and invasion via miR‑495/STAT3 axis. Mol Med Rep. 2021 Jan;23(1):31. doi: 10.3892/mmr.2020.11669. Epub 2020 Nov 12. PMID: 33179110; PMCID: PMC7705999.	33179110
				LINC01123	miR-449b-5p	NOTCH1	Act as a regulatory axis in cancer progression	Zhang M, Han Y, Zheng Y, Zhang Y, Zhao X, Gao Z, Liu X. ZEB1-activated LINC01123 accelerates the malignancy in lung adenocarcinoma through NOTCH signaling pathway. Cell Death Dis. 2020 Nov 15;11(11):981. doi: 10.1038/s41419-020-03166-6. PMID: 33191397; PMCID: PMC7667157.	33191397
				CD63-BCAR4	-------	-------	Promotes cancer progression and metastasis	Bae K, Kim JH, Jung H, Kong SY, Kim YH, Kim S, Lee GK, Lee JS, Lee JJ, Ju YS, Choi YK, Yoon KA. A fusion of CD63-BCAR4 identified in lung adenocarcinoma promotes tumorigenicity and metastasis. Br J Cancer. 2021 Jan;124(1):290-298. doi: 10.1038/s41416-020-01146-3. Epub 2020 Nov 18. PMID: 33204025; PMCID: PMC7782829.	33204025
				LINC01503	-------	-------	Promotes cancer progression	Zhang ML, Zhao TT, Du WW, Yang ZF, Peng W, Cui ZJ. C-MYC-induced upregulation of LINC01503 promotes progression of non-small cell lung cancer. Eur Rev Med Pharmacol Sci. 2020 Nov;24(21):11120-11127. doi: 10.26355/eurrev_202011_23599. PMID: 33215429.	33215429
				UPLA1	-------	-------	Promotes cancer proliferation, invasion, and metastasis	Han X, Jiang H, Qi J, Li J, Yang J, Tian Y, Li W, Jing Q, Wang C. Novel lncRNA UPLA1 mediates tumorigenesis and prognosis in lung adenocarcinoma. Cell Death Dis. 2020 Nov 21;11(11):999. doi: 10.1038/s41419-020-03198-y. PMID: 33221813; PMCID: PMC7680460.	33221813
				lncRNA SNHG3	miR-340-5p	-------	Modulates cancer progression	He WW, Ma HT, Guo X, Wu WM, Gao EJ, Zhao YH. lncRNA SNHG3 accelerates the proliferation and invasion of non-small cell lung cancer by downregulating miR-340-5p. J Biol Regul Homeost Agents. 2020 Nov-Dec;34(6):2017-2027. doi: 10.23812/20-388-A. PMID: 33225676.	33225676
				LINC00461	miR-518a-3p	WDR1 pathway	Modulates cancer progression	Wang Z, Lu Y, Sheng B, Ding Y, Cheng X. Long-noncoding RNA LINC00461 promotes proliferation and invasion of nonsmall cell lung cancer cells via targeting miR-518a-3p/WDR1 pathway. J Recept Signal Transduct Res. 2022 Feb;42(1):80-87. doi: 10.1080/10799893.2020.1850786. Epub 2020 Nov 24. PMID: 33233986.	33233986
				MIR22HG	-------	-------	Involved in cancer progression	Zhang L, Li C, Su X. Emerging impact of the long noncoding RNA MIR22HG on proliferation and apoptosis in multiple human cancers. J Exp Clin Cancer Res. 2020 Dec 3;39(1):271. doi: 10.1186/s13046-020-01784-8. PMID: 33267888; PMCID: PMC7712612.	33267888
				HDAC2	-------	-------	Potential roles in tumorigenesis	Hu XT, Xing W, Zhao RS, Tan Y, Wu XF, Ao LQ, Li Z, Yao MW, Yuan M, Guo W, Li SZ, Yu J, Ao X, Xu X. HDAC2 inhibits EMT-mediated cancer metastasis by downregulating the long noncoding RNA H19 in colorectal cancer. J Exp Clin Cancer Res. 2020 Dec 2;39(1):270. doi: 10.1186/s13046-020-01783-9. PMID: 33267897; PMCID: PMC7709355.	33267897
				DUXAP8	miR-26b-5p	-------	Associated with stemness and tumor progression	Liu Y, Zhang G, Chen H, Wang H. Silencing lncRNA DUXAP8 inhibits lung adenocarcinoma progression by targeting miR-26b-5p. Biosci Rep. 2021 Jan 29;41(1):BSR20200884. doi: 10.1042/BSR20200884. PMID: 33269379; PMCID: PMC7791543.	33269379
				GATA6	-------	PCAT1	Modulate the expression of multiple genes associated with cancer progression	Zang Q, Xu L, Li J, Jia H. GATA6 activated long non-coding RNA PCAT1 maintains stemness of non-small cell lung cancer by mediating FRK. J BUON. 2020 Sep-Oct;25(5):2371-2381. PMID: 33277858.	33277858
				LncRNA AFAP1-AS1	miR-545-3p	-------	Associated with cancer progression	Sun J, Min H, Yu L, Yu G, Shi Y, Sun J. The knockdown of LncRNA AFAP1-AS1 suppressed cell proliferation, migration, and invasion, and promoted apoptosis by regulating miR-545-3p/hepatoma-derived growth factor axis in lung cancer. Anticancer Drugs. 2021 Jan 1;32(1):11-21. doi: 10.1097/CAD.0000000000001003. PMID: 33290312.	33290312
				ZFPM2‑AS1	miR‑137	TRIM24	Act as a regulatory axis in cancer progression	Xiao M, Liang Z, Yin Z. Long non‑coding RNA ZFPM2‑AS1 promotes colorectal cancer progression by sponging miR‑137 to regulate TRIM24. Mol Med Rep. 2021 Feb;23(2):98. doi: 10.3892/mmr.2020.11737. Epub 2020 Dec 10. PMID: 33300060; PMCID: PMC7723173.	33300060
				NORAD	miR‑422a	-------	Plays roles in gene regulation, potential oncogenic properties	Chen Z, Che Q, Xie C. NORAD regulates epithelial‑mesenchymal transition of non‑small cell lung cancer cells via miR‑422a. Mol Med Rep. 2021 Feb;23(2):111. doi: 10.3892/mmr.2020.11750. Epub 2020 Dec 10. Erratum in: Mol Med Rep. 2021 Jul;24(1): PMID: 33300080; PMCID: PMC7723171.	33300080
				LncRNA PART1	miR-185-5p	Six1	Promotes cell proliferation and migration in lung cancer	Cao Y, Zhang R, Luo X, Yang Y. LncRNA PART1 promotes lung squamous cell carcinoma progression via miR-185-5p/Six1 axis. Hum Exp Toxicol. 2021 Jun;40(6):960-976. doi: 10.1177/0960327120979032. Epub 2020 Dec 10. PMID: 33300377.	33300377
				DANCR	-------	-------	Promotes cancer progression	Yu JE, Ju JA, Musacchio N, Mathias TJ, Vitolo MI. Long Noncoding RNA DANCR Activates Wnt/β-Catenin Signaling through MiR-216a Inhibition in Non-Small Cell Lung Cancer. Biomolecules. 2020 Dec 8;10(12):1646. doi: 10.3390/biom10121646. PMID: 33302540; PMCID: PMC7764320.	33302540
				LINC02310	-------	-------	Role in cancer progression	Zhao W, Wang J, Luo Q, Peng W, Li B, Wang L, Zhang C, Duan C. Identification of LINC02310 as an enhancer in lung adenocarcinoma and investigation of its regulatory network via comprehensive analyses. BMC Med Genomics. 2020 Dec 11;13(1):185. doi: 10.1186/s12920-020-00834-6. PMID: 33308216; PMCID: PMC7731780.	33308216
				Linc00426	miR-455-5p	-------	Act as a regulatory axis in cancer progression	Li H, Mu Q, Zhang G, Shen Z, Zhang Y, Bai J, Zhang L, Zhou D, Zheng Q, Shi L, Su W, Yin C, Zhang B. Linc00426 accelerates lung adenocarcinoma progression by regulating miR-455-5p as a molecular sponge. Cell Death Dis. 2020 Dec 11;11(12):1051. doi: 10.1038/s41419-020-03259-2. PMID: 33311443; PMCID: PMC7732829.	33311443
				LINC00987	let-7b-5p	SIRT1	Implicated in cancer progression	Y. Wang, J. Chen, W. Chen, L. Liu, M. Dong, J. Ji, D. Hu, N. Zhang, LINC00987 ameliorates COPD by regulating LPS-induced cell apoptosis, oxidative stress, inflammation and autophagy through let-7b-5p/SIRT1 Axis, Int. J. Chronic Obstr. Pulm. Dis. 15 (2020) 3213–3225, https://doi.org/10.2147/COPD.S276429.	33311978
				LOC389641	-------	EGFR, MET and STAT3	Implicated in various aspects of cancer progression	Xiao L, Li Y, Zeng X, Zhou Z, Hu S, Zhang S, Zhou Y, Zhang Z, Zhao H, Zhao H, Beer DG, Mao R, Chen G. Silencing of LOC389641 impairs cell proliferation and induces autophagy via EGFR/MET signaling in lung adenocarcinoma. Aging (Albany NY). 2020 Dec 9;13(2):2539-2552. doi: 10.18632/aging.202286. Epub 2020 Dec 9. PMID: 33318313; PMCID: PMC7880380.	33318313
				CCAT1	miR-490	-------	Act as a regulatory axis in cancer progression	Wang J, Sun N, Han W, Tong L, Xu T, Li G. Long non-coding RNA CCAT1 sponges miR-490 to enhance cell proliferation and migration of non-small cell lung cancer. Thorac Cancer. 2021 Feb;12(3):364-371. doi: 10.1111/1759-7714.13758. Epub 2020 Dec 15. PMID: 33325119; PMCID: PMC7862790.	33325119
				LncRNA MALAT-1	-------	-------	Associated with cancer cell proliferation and invasion	Zhang F, Wu CF, Luo YH, Zhou FH. [Relationship between long non-coding RNA MALAT1 and prostate cancer]. Zhonghua Nan Ke Xue. 2020 Feb;26(2):174-179. Chinese. PMID: 33346423.	33346423
				EPIC1	-------	Ang2/Tie2	involved in cancer progression	Hou Y, Jia H, Cao Y, Zhang S, Zhang X, Wei P, Xie J, Dong W, Wang B. LncRNA EPIC1 promotes tumor angiogenesis via activating the Ang2/Tie2 axis in non-small cell lung cancer. Life Sci. 2021 Feb 15;267:118933. doi: 10.1016/j.lfs.2020.118933. Epub 2020 Dec 23. PMID: 33359744.	33359744
				DLEU2	-------	-------	Promotes cancer progression	Ghafouri-Fard S, Dashti S, Farsi M, Taheri M. Deleted in lymphocytic leukemia 2 (DLEU2): An lncRNA with dissimilar roles in different cancers. Biomed Pharmacother. 2021 Jan;133:111093. doi: 10.1016/j.biopha.2020.111093. Epub 2020 Dec 8. PMID: 33378985.	33378985
				LncIHAT	-------	-------	Promotes cancer cell proliferation and invasion	Chen L, Bao L, Niu Y, Wang JE, Kumar A, Xing C, Wang Y, Luo W. LncIHAT Is Induced by Hypoxia-Inducible Factor 1 and Promotes Breast Cancer Progression. Mol Cancer Res. 2021 Apr;19(4):678-687. doi: 10.1158/1541-7786.MCR-20-0383. Epub 2020 Dec 30. PMID: 33380467.	33380467
				LncRNA XIST	-------	-------	Contribute to cancer progression	Liu TT, Li R, Liu X, Zhou XJ, Huo C, Li JP, Qu YQ. LncRNA XIST acts as a MicroRNA-520 sponge to regulate the Cisplatin resistance in NSCLC cells by mediating BAX through CeRNA network. Int J Med Sci. 2021 Jan 1;18(2):419-431. doi: 10.7150/ijms.49730. PMID: 33390811; PMCID: PMC7757131.	33390811
				CASC15	-------	-------	Promotes cancer progression	Sun J, Xiong Y, Jiang K, Xin B, Jiang T, Wei R, Zou Y, Tan H, Jiang T, Yang A, Jia L, Wang L. Hypoxia-sensitive long noncoding RNA CASC15 promotes lung tumorigenesis by regulating the SOX4/β-catenin axis. J Exp Clin Cancer Res. 2021 Jan 6;40(1):12. doi: 10.1186/s13046-020-01806-5. PMID: 33407675; PMCID: PMC7789733.	33407675
				Lnc-GAN1	miR-26a-5p	PTEN	Contributes to cancer progression	Wang RQ, Long XR, Zhou NN, Chen DN, Zhang MY, Wen ZS, Zhang LJ, He FZ, Zhou ZL, Mai SJ, Wang HY. Lnc-GAN1 expression is associated with good survival and suppresses tumor progression by sponging mir-26a-5p to activate PTEN signaling in non-small cell lung cancer. J Exp Clin Cancer Res. 2021 Jan 6;40(1):9. doi: 10.1186/s13046-020-01819-0. PMID: 33407724; PMCID: PMC7786923.	33407724
				FGD5‑AS1	miR‑142‑5p	-------	Associated with cancer progression	Zhu F, Niu R, Shao X, Shao X. FGD5‑AS1 promotes cisplatin resistance of human lung adenocarcinoma cell via the miR‑142‑5p/PD‑L1 axis. Int J Mol Med. 2021 Feb;47(2):523-532. doi: 10.3892/ijmm.2020.4816. Epub 2020 Dec 14. PMID: 33416094; PMCID: PMC7797468.	33416094
				FER1L4	-------	PTEN/AKT/p53	PTEN/AKT signaling pathway	Ouyang L, Yang M, Wang X, Fan J, Liu X, Zhang Y, Shu Y. Long non‑coding RNA FER1L4 inhibits cell proliferation and promotes cell apoptosis via the PTEN/AKT/p53 signaling pathway in lung cancer. Oncol Rep. 2021 Jan;45(1):359-367. doi: 10.3892/or.2020.7861. Epub 2020 Nov 19. PMID: 33416121.	33416121
				GACAT1	miR-422a	-------	Enhances cancer cell proliferation and invasion	Zhong Y, Lin H, Li Q, Liu C, Zhong L. Downregulation of long non‑coding RNA GACAT1 suppresses proliferation and induces apoptosis of NSCLC cells by sponging microRNA‑422a. Int J Mol Med. 2021 Feb;47(2):659-667. doi: 10.3892/ijmm.2020.4826. Epub 2020 Dec 22. Retraction in: Int J Mol Med. 2024 Jan;53(1): PMID: 33416153; PMCID: PMC7797425.	33416153
				GACAT1	miR‑422a	-------	Enhances cancer cell proliferation and migration	Zhong Y, Lin H, Li Q, Liu C, Zhong L. Downregulation of long non‑coding RNA GACAT1 suppresses proliferation and induces apoptosis of NSCLC cells by sponging microRNA‑422a. Int J Mol Med. 2021 Feb;47(2):659-667. doi: 10.3892/ijmm.2020.4826. Epub 2020 Dec 22. Retraction in: Int J Mol Med. 2024 Jan;53(1): PMID: 33416153; PMCID: PMC7797425.	33416153
				GAS5	miR-217	LHPP	Promotes cancer cell proliferation and invasion	Yang X, Meng L, Zhong Y, Hu F, Wang L, Wang M. The long intergenic noncoding RNA GAS5 reduces cisplatin-resistance in non-small cell lung cancer through the miR-217/LHPP axis. Aging (Albany NY). 2021 Jan 8;13(2):2864-2884. doi: 10.18632/aging.202352. Epub 2021 Jan 8. PMID: 33418541; PMCID: PMC7880381.	33418541
				LINC00240	miR-7-5p	-------	Acts as an oncogene, promoting cancer progression	Ku GW, Kang Y, Yu SL, Park J, Park S, Jeong IB, Kang MW, Son JW, Kang J. LncRNA LINC00240 suppresses invasion and migration in non-small cell lung cancer by sponging miR-7-5p. BMC Cancer. 2021 Jan 9;21(1):44. doi: 10.1186/s12885-020-07755-8. PMID: 33422052; PMCID: PMC7796488.	33422052
				--------	miR-21	-------	Regulates cancer progression	Taheri M, Shoorei H, Tondro Anamag F, Ghafouri-Fard S, Dinger ME. LncRNAs and miRNAs participate in determination of sensitivity of cancer cells to cisplatin. Exp Mol Pathol. 2021 Dec;123:104602. doi: 10.1016/j.yexmp.2021.104602. Epub 2021 Jan 8. PMID: 33422487.	33422487
				MALAT1, LINC00630, HOTAIR, UCA1 and TINCR	miR-340/ 429	-------	Promotes cancer progression	Ebahimzadeh K, Shoorei H, Mousavinejad SA, Anamag FT, Dinger ME, Taheri M, Ghafouri-Fard S. Emerging role of non-coding RNAs in response of cancer cells to radiotherapy. Pathol Res Pract. 2021 Feb;218:153327. doi: 10.1016/j.prp.2020.153327. Epub 2020 Dec 28. PMID: 33422780.	33422780
				HOXC-AS2	-------	-------	Facilitates cancer progression and metastasis	Liu B, Li J, Li JM, Liu GY, Wang YS. HOXC-AS2 mediates the proliferation, apoptosis, and migration of non-small cell lung cancer by combining with HOXC13 gene. Cell Cycle. 2021 Jan;20(2):236-246. doi: 10.1080/15384101.2020.1868161. Epub 2021 Jan 11. PMID: 33427025; PMCID: PMC7889100.	33427025
				MALAT1	-------	-------	Implicated in cancer progression	Goyal B, Yadav SRM, Awasthee N, Gupta S, Kunnumakkara AB, Gupta SC. Diagnostic, prognostic, and therapeutic significance of long non-coding RNA MALAT1 in cancer. Biochim Biophys Acta Rev Cancer. 2021 Apr;1875(2):188502. doi: 10.1016/j.bbcan.2021.188502. Epub 2021 Jan 8. PMID: 33428963.	33428963
				LncRNA SOX2-OT	-------	-------	Implicated in cancer progression	Herrera-Solorio AM, Peralta-Arrieta I, Armas López L, Hernández-Cigala N, Mendoza Milla C, Ortiz Quintero B, Catalán Cárdenas R, Pineda Villegas P, Rodríguez Villanueva E, Trejo Iriarte CG, Zúñiga J, Arrieta O, Ávila-Moreno F. LncRNA SOX2-OT regulates AKT/ERK and SOX2/GLI-1 expression, hinders therapy, and worsens clinical prognosis in malignant lung diseases. Mol Oncol. 2021 Apr;15(4):1110-1129.…	33433063
				TTN-AS1	-------	-------	Associated with tumor progression and drug resistance	Zheng QX, Wang J, Gu XY, Huang CH, Chen C, Hong M, Chen Z. TTN-AS1 as a potential diagnostic and prognostic biomarker for multiple cancers. Biomed Pharmacother. 2021 Mar;135:111169. doi: 10.1016/j.biopha.2020.111169. Epub 2021 Feb 1. PMID: 33433359.	33433359
				FAM207BP	-------	-------	Promotes cancer progression	Yu L, Qiao R, Xu J, Han B, Zhong R. FAM207BP, a pseudogene-derived lncRNA, facilitates proliferation, migration and invasion of lung adenocarcinoma cells and acts as an immune-related prognostic factor. Life Sci. 2021 Mar 1;268:119022. doi: 10.1016/j.lfs.2021.119022. Epub 2021 Jan 9. PMID: 33434533.	33434533
				NKILA, NEAT1, MALAT1, and MIAT	-------	-------	Associated with cancer progression and metastasis	Alfaifi M, Ali Beg MM, Alshahrani MY, Ahmad I, Alkhathami AG, Joshi PC, Alshehri OM, Alamri AM, Verma AK. Circulating long non-coding RNAs NKILA, NEAT1, MALAT1, and MIAT expression and their association in type 2 diabetes mellitus. BMJ Open Diabetes Res Care. 2021 Jan;9(1):e001821. doi: 10.1136/bmjdrc-2020-001821. PMID: 33436407; PMCID: PMC7805373.	33436407
				LncRNA GAS6-AS2	miR-144-3p	MAPK6	Modulates SOX9 axis in cancer	Hou G, Yang J, Tang J, He Y. LncRNA GAS6-AS2 promotes non-small-cell lung cancer cell proliferation via regulating miR-144-3p/ MAPK6 axis. Cell Cycle. 2021 Jan;20(2):179-193. doi: 10.1080/15384101.2020.1867782. Epub 2021 Jan 18. PMID: 33459113; PMCID: PMC7889124.	33459113
				PCAT1	-------	-------	Regulates cell cycle and differentiation	Liu SY, Zhao ZY, Qiao Z, Li SM, Zhang WN. LncRNA PCAT1 Interacts with DKC1 to Regulate Proliferation, Invasion and Apoptosis in NSCLC Cells via the VEGF/AKT/Bcl2/Caspase9 Pathway. Cell Transplant. 2021 Jan-Dec;30:963689720986071. doi: 10.1177/0963689720986071. PMID: 33461333; PMCID: PMC7818005.	33461333
				LINC00520	miR-1252-5p	FOXR2	Enhances cancer cell proliferation, migration, and invasion	Chen X, Chen H, Liu M, Xiong J, Song Z. Long noncoding RNA LINC00520 accelerates lung adenocarcinoma progression via miR-1252-5p/FOXR2 pathway. Hum Cell. 2021 Mar;34(2):478-490. doi: 10.1007/s13577-020-00478-9. Epub 2021 Jan 19. PMID: 33464477.	33464477
				ROR1-AS1	-------	PI3K/Akt/mTOR	Potential role in cancer progression	Li F, Gu F, Li Q, Zhai C, Gong R, Zhu X. ROR1-AS1 knockdown inhibits growth and invasion and promotes apoptosis in NSCLC cells by suppression of the PI3K/Akt/mTOR pathway. J Biochem Mol Toxicol. 2021 May;35(5):e22726. doi: 10.1002/jbt.22726. Epub 2021 Jan 24. PMID: 33491326.	33491326
			1-	KTN1	-------	-------	Limited information on lung cancer progression	Li YY, Li W, Chang GZ, Li YM. Long noncoding RNA KTN1 antisense RNA 1exerts an oncogenic function in lung adenocarcinoma by regulating DEP domain containing 1 expression via activating epithelial-mesenchymal transition. Anticancer Drugs. 2021 Jun 1;32(6):614-625. doi: 10.1097/CAD.0000000000001035. PMID: 33491970.	33491970
				PITPNA‑AS1	miR‑32‑5p	-------	Promotes cancer progression	Chen G, Zheng Z, Li J, Zhang P, Wang Z, Guo S, Ma J, Shen J, Li H. Long non‑coding RNA PITPNA‑AS1 silencing suppresses proliferation, metastasis and epithelial‑mesenchymal transition in non‑small cell lung cancer cells by targeting microRNA‑32‑5p. Mol Med Rep. 2021 Mar;23(3):212. doi: 10.3892/mmr.2021.11851. Epub 2021 Jan 26. Erratum in: Mol Med Rep. 2021 Apr;23(4): PMID: 33495838; PMCID: PMC7830…	33495838
				--------	miR‑21‑5p	PTEN	Promotes cancer progression	Lv D, Bi Q, Li Y, Deng J, Wu N, Hao S, Zhao M. Long non‑coding RNA MEG3 inhibits cell migration and invasion of non‑small cell lung cancer cells by regulating the miR‑21‑5p/PTEN axis. Mol Med Rep. 2021 Mar;23(3):191. doi: 10.3892/mmr.2021.11830. Epub 2021 Jan 26. PMID: 33495842; PMCID: PMC7809909.	33495842
				SNHG18	miR-211-5p	BRD4 axis	Regulates cancer cell proliferation	Fan H, Yuan J, Li Y, Jia Y, Li J, Wang X, Li X. MKL1-induced lncRNA SNHG18 drives the growth and metastasis of non-small cell lung cancer via the miR-211-5p/BRD4 axis. Cell Death Dis. 2021 Jan 26;12(1):128. doi: 10.1038/s41419-021-03399-z. PMID: 33500406; PMCID: PMC7838315.	33500406
				LncDBH-AS1	miR-155	AXIN1 axis	Act as a regulatory axis in cancer progression	Shi XY, Tao XF, Wang GW, He JF, Wu LF, Sun YZ, Sun XJ. LncDBH-AS1 knockdown enhances proliferation of non-small cell lung cancer cells by activating the Wnt signaling pathway via the miR-155/AXIN1 axis. Eur Rev Med Pharmacol Sci. 2021 Jan;25(1):139-144. doi: 10.26355/eurrev_202101_24377. PMID: 33506901.	33506901
				LINC01116	miR-93-5p	-------	Regulates cell survival and senescence	Liu W, Liang F, Yang G, Xian L. LncRNA LINC01116 sponges miR-93-5p to promote cell invasion and migration in small cell lung cancer. BMC Pulm Med. 2021 Feb 3;21(1):50. doi: 10.1186/s12890-020-01369-3. PMID: 33535997; PMCID: PMC7860012.	33535997
				HOTAIRM1	miR-498	ABCE1	Recognized for its role in metastasis and epigenetic regulation	Chen D, Li Y, Wang Y, Xu J. LncRNA HOTAIRM1 knockdown inhibits cell glycolysis metabolism and tumor progression by miR-498/ABCE1 axis in non-small cell lung cancer. Genes Genomics. 2021 Feb;43(2):183-194. doi: 10.1007/s13258-021-01052-9. Epub 2021 Feb 3. PMID: 33537917.	33537917
[truncated: 601 more rows]
